# Supplementary material for: Strain Degeneration in Pleurotus ostreatus: A Genotype Dependent Oxidative Stress Process Which Triggers Oxidative Stress, Cellular Detoxifying and Cell Wall Reshaping Genes
Source: J Fungi (Basel). 2021 Oct 14;7(10):862. doi: 10.3390/jof7100862 (PMC8537115; doi:10.3390/jof7100862)
Supplement: Supplementary file 1 [file jof-07-00862-s001.zip]

Archive with 12 entries (11 files):
- jof-1400654 supplementary file/
- jof-1400654 supplementary file/Supplementary figures.pdf
- jof-1400654 supplementary file/Table S10_Pathways.xlsx
- jof-1400654 supplementary file/Table S1_List of primers.xlsx
- jof-1400654 supplementary file/Table S2_Clustering.xlsx
- jof-1400654 supplementary file/Table S3_Analysis of COs.xlsx
- jof-1400654 supplementary file/Table S4_COs.xlsx
- jof-1400654 supplementary file/Table S5_ F-DEGs.xlsx
- jof-1400654 supplementary file/Table S6_ S-DEGs.xlsx
- jof-1400654 supplementary file/Table S7_ PC genes.xlsx
- jof-1400654 supplementary file/Table S8_ NC genes.xlsx
- jof-1400654 supplementary file/Table S9_KOG categories.xlsx
