# Supplementary material for: Strain Degeneration in Pleurotus ostreatus: A Genotype Dependent Oxidative Stress Process Which Triggers Oxidative Stress, Cellular Detoxifying and Cell Wall Reshaping Genes
Source: J Fungi (Basel). 2021 Oct 14;7(10):862. doi: 10.3390/jof7100862 (PMC8537115; doi:10.3390/jof7100862)
Supplement: Supplementary file 1 [file jof-07-00862-s001.zip › jof-1400654 supplementary file/Table S10_Pathways.xlsx]

## Sheet: Table S10
	Table S10. DEGs and genes PC and NC with growth rate of F and S-subpopulations related to several pathways and their functions in S. cerevisiae. The fold change (DEGs) and the Spearman Coefficient (correlation) are reported by different colours for each group.
		Gene name	Protein ID	Protein	Function in S. cerevisiase	DEGs	PC and NC genes
		Aging / Senescence				Fold Change	Spearman Coefficient
	Slow	Car1	1067181	Arginase (EC 3.5.3.1)	Arginase, catabolizes arginine to ornithine and urea; expression responds to both induction by arginine and nitrogen catabolite repression; disruption decreases production of carcinogen ethyl carbamate during wine fermentation and also enhances freeze tolerance.	4.93	-0.72
		Moh1	1095966	Yippee-like protein	Protein of unknown function, essential for stationary phase survival; not required for growth on nonfermentable carbon sources; possibly linked with vacuolar transport.	2.01
		Nmnat	1077156	Nicotinamine mononucleotide adenyltransferase (EC 2.7.7.1)	Catalyzes the conversion of nicotinamide mononucleotide (NMN) to nicotinamide adenine dinucleotide (NAD+); role in the nicotinamide riboside (NR) salvage pathway of NAD+ biosynthesis; involved in NR and NAD+ homeostasis; ATPase involved in protein quality control and filamentation pathways; interacts physically with Kss1p and suppresses the filamentation defect of a kss1 deletion.	1.66
		Apoptosis /Cell death				Fold Change	Spearman Coefficient
	Fast	Mca1	62053	Metacaspase type I, family C14 (C14.045)	Ca2+-dependent cysteine protease; may cleave specific substrates during the stress response; regulates apoptosis upon H2O2 treatment; required for clearance of insoluble protein aggregates during normal growth; implicated in cell cycle dynamics and lifespan extension.	3.13	0.85
	Slow	Ap1	1033895	Aspartic protease (EC 3.4.23)	Aspartic protease; attached to the plasma membrane via a glycosylphosphatidylinositol (GPI) anchor; involved in nutrient limitation-induced cleavage of the extracellular inhibitory domain of signaling mucin Msb2p, resulting in activation of the filamentous growth MAPK pathway.	3.53
		Aif1	1113817	Apoptosis-inducing factor	Mitochondrial cell death effector; translocates to the nucleus in response to apoptotic stimuli; triggers apoptosis in cells lacking HXK2; homolog of mammalian Apoptosis-Inducing Factor, putative reductase.	2.73	-0.70
		Mca1	1114660	Metacaspase type I, family C14 (C14.045)	Ca2+-dependent cysteine protease; may cleave specific substrates during the stress response; regulates apoptosis upon H2O2 treatment; required for clearance of insoluble protein aggregates during normal growth; implicated in cell cycle dynamics and lifespan extension.	2.69
		Arl1	1038760	ADP-Ribosylation factor-like	Soluble GTPase with a role in regulation of membrane traffic; regulates potassium influx; role in membrane organization at trans-Golgi network; required for delivery of Atg9p to the phagophore assembly site during autophagy under high temperature stress; required with Ypt6p for starvation-induced autophagy; required for the CVT pathway under non-starvation conditions		-0.65
		Cell wall				Fold Change	Spearman Coefficient
	Slow	Uap1	1107060	UDP-N-acetylglucosamine diphosphorylase (EC2.7.7.23)	Catalyzes the formation of UDP-N-acetylglucosamine (UDP-GlcNAc), which is important in cell wall biosynthesis, protein N-glycosylation, and GPI anchor biosynthesis; protein abundance increases in response to DNA replication stress.	5.88
		Cda1	1078467	Chitin deacetylase (EC 3.5.1.41)	Involved in the biosynthesis ascospore wall component, chitosan; required for proper rigidity of the ascospore wall.	4.54
		Cda1	1067159	Chitin deacetylase (EC 3.5.1.41)		2.29
		Ergosterol bioshyntesis and Membrane proteins				Fold Change	Spearman Coefficient
	Fast	Psd2	1062065	Phosphatidylserine decarboxylase	Phosphatidylserine decarboxylase of the Golgi and vacuolar membranes; converts phosphatidylserine to phosphatidylethanolamine (PE); controls vacuolar membrane phospholipid content by regulating phospholipids in compartments that will eventually give rise to the vacuole; loss of Psd2p causes a specific reduction in vacuolar membrane PE levels while total PE levels are not significantly affected.	4.48
	Slow	Aqy3	1073531	Aquaporin-like protein	Putative channel-like protein; mediates passive diffusion of glycerol in the presence of ethanol.	3.15
		Erg11	1061968	Lanosterol 14 alpha demethylase (EC 1.14.14.154)	Catalyzes C-14 demethylation of lanosterol to form 4,4'-dimethyl cholesta-8,14,24-triene-3-beta-ol in ergosterol biosynthesis pathway; transcriptionally down-regulated when ergosterol is in excess; member of cytochrome P450 family.	2.99
		Erg9	1084890	Squalene synthase (EC 2.5.1.21)	Joins two farnesyl pyrophosphate moieties to form squalene in the sterol biosynthesis pathway.	2.93
		Erg1	1046279	Squalene epoxidase (EC 1.14.13.132)	Catalyzes the epoxidation of squalene to 2,3-oxidosqualene; plays an essential role in the ergosterol-biosynthesis pathway and is the specific target of the antifungal drug terbinafine.	2.43
		Cld1	1063846	Cardiolipin-specific deacylase 1, mitochondrial	Functions upstream of Taz1p to generate monolyso-cardiolipin; transcription increases upon genotoxic stress.	2.34	-0.68
		Mcr1	1102329	Cytochrome-b5 reductase	Mitochondrial NADH-cytochrome b5 reductase; involved in ergosterol biosynthesis.	1.81
		Pgc1	1036817	Phosphatidylglycerol phospholipase C	Regulates phosphatidylglycerol (PG) accumulation via a phospholipase C-type degradation mechanism; PG levels affect mitochondrial function; contains glycerophosphodiester phosphodiesterase motifs. Overexpression decreases vegetative growth rate.	1.70	-0.73
		Aqy3	160783	Aquaporin-like protein	Putative channel-like protein; mediates passive diffusion of glycerol in the presence of ethanol.		-0.84
		Retrograde signalling				Fold Change	Spearman Coefficient
	Fast	Bmh1/2	1093096	14-3-3 protein	14-3-3 protein; controls proteome at post-transcriptional level, binds proteins and DNA, involved in regulation of exocytosis, vesicle transport, Ras/MAPK and rapamycin-sensitive signaling, aggresome formation, spindle position checkpoint; protein increases in abundance and relative distribution to the nucleus increases upon DNA replication stress; antiapoptotic gene similar to human 14-3-3.		0.65
	Slow	Pho84	1090394	Phosphate transporter	High-affinity Pi transporter; regulated by Po4 and Spt7; mutation confers resistance to arsenate.	6.08
		Aox	1106868	Alternative oxidase	Catalyzes cyanide-resistant oxygen consumption. May increase respiration when the cytochrome respiratory pathway is restricted, or in response to low temperatures.	6.00
		Mae1	1078355	NAD-dependent malic enzyme	Mitochondrial malic enzyme; catalyzes the oxidative decarboxylation of malate to pyruvate, which is a key intermediate in sugar metabolism and a precursor for synthesis of several amino acids.	2.87
		Adr1	176657	Putative transcriptional regulator	Carbon source-responsive zinc-finger transcription factor; required for transcription of the glucose-repressed gene ADH2, of peroxisomal protein genes, and of genes required for ethanol, glycerol, and fatty acid utilization.	2.46
		Fzo1	1058073	Transmembrane GTPase-mitofusin (1.N.6.1.1)	Mitofusin, protein involved in mitochondrial outer membrane fusion; role in mitochondrial genome maintenance; efficient tethering and degradation of Fzo1p requires an intact N-terminal GTPase domain.	2.13
		Ada2	1112521	Histone acetyltransferase coactivator of complex SAGA	Transcription coactivator; chromatin-binding subunit of the SAGA and SLIK histone acetyltransferase complexes and the Ada2/Gcn5/Ada3 transcription activator complex; also binds phosphatidylserine; involved in chromatin modification and RNA polymerase II transcription activation.	1.84	-0.72
		Grr1	1063163	Positive retrograde response regulator	F-box protein component of an SCF ubiquitin-ligase complex; modular substrate specificity factor which associates with core SCF (Cdc53p, Skp1p and Hrt1p/Rbx1p) to form the SCF(Grr1) complex; SCF(Grr1) acts as a ubiquitin-protein ligase directing ubiquitination of different substrates such; involved in carbon catabolite repression, glucose-dependent divalent cation transport, glucose transport, mo…	1.71
		Mitochondrial DNA maintenance				Fold Change	Spearman Coefficient
	Slow	Aco1	1075708	Aconitase (EC 4.2.1.3)	Required for the tricarboxylic acid (TCA) cycle and also independently required for mitochondrial genome maintenance; component of the mitochondrial nucleoid; mutation leads to glutamate auxotrophy.	1.84
		Tfam	27233	Transcription factor A-like, mitochondrial	Involved in mitochondrial DNA replication and recombination, member of HMG1 DNA-binding protein family; activity may be regulated by protein kinase A phosphorylation; ABF2 has a paralog, IXR1, that arose from the whole genome duplication; human homolog TFAM can complement yeast abf2 mutant, rescuing the loss-of-mitochondrial DNA phenotype.	1.82
		Integral component of mitochondrial membrane				Fold Change	Spearman Coefficient
	Fast	Cox17	1033698	Cytochrome c oxidase copper chaperone (Complex IV)	Copper metallochaperone that transfers copper to Sco1p and Cox11p; eventual delivery to cytochrome c oxidase; interacts with the MICOS complex, and interaction is promoted by copper ions.		0.90
		Ndufa5	1088505	NADH dehydrogenase 1 alpha subcomplex subunit 5 (Complex I)	No homologous in S. cerevisiae		0.89
		Ndufb11	1111473	NADH dehydrogenase 1 beta subcomplex subunit 11 (Complex I)	No homologous in S. cerevisiae		0.88
		Ndufa1	1055595	NADH dehydrogenase 1 alpha subcomplex subunit 1 (Complex I)	No homologous in S. cerevisiae		0.86
		Qrc9	1089000	Cytochrome b-c1 complex subunit 9 (Complex III)	Subunit 9 of ubiquinol cytochrome c reductase; Complex III is a component of the mitochondrial inner membrane electron transport chain; required for electron transfer at the ubiquinol oxidase site of the complex.		0.86
		Ndufb8	1090316	NADH dehydrogenase 1 beta subcomplex subunit 8 (Complex I)	No homologous in S. cerevisiae		0.86
		Ndufa2	1072704	NADH dehydrogenase 1 alpha subcomplex subunit 2 (Complex I)	No homologous in S. cerevisiae		0.85
		Ndufa11	158167	NADH dehydrogenase 1 alpha subcomplex subunit 11 (Complex I)	No homologous in S. cerevisiae		0.85
		Cox7A	186026	Cytochrome c oxidase subunit 7A (Complex IV)	Subunit VII of cytochrome c oxidase (Complex IV); Complex IV is the terminal member of the mitochondrial inner membrane electron transport chain.		0.85
		Sdh4	29262	Succinate dehydrogenase assembly factor 4 (Complex II)	Membrane anchor subunit of succinate dehydrogenase (SDH); involved in coupling the oxidation of succinate to the transfer of electrons to ubiquinone as part of the TCA cycle and the mitochondrial respiratory chain.		0.83
		Atp5	1113638	Mitochondrial F1-F0 ATP synthase, subunit F (Complex V)	Subunit 5 of the stator stalk of mitochondrial F1F0 ATP synthase; F1F0 ATP synthase is a large, evolutionarily conserved enzyme complex required for ATP synthesis.		0.83
		Ndufb3	1071425	NADH dehydrogenase 1 beta subcomplex subunit 3 (Complex I)	No homologous in S. cerevisiae		0.82
		Cox7C	1089054	Cytochrome c oxidase subunit 7C (Complex IV)	Subunit VII of cytochrome c oxidase (Complex IV); Complex IV is the terminal member of the mitochondrial inner membrane electron transport chain.		0.81
		Ndufb7	1040117	NADH dehydrogenase 1 beta subcomplex subunit 7 (Complex I)	No homologous in S. cerevisiae		0.80
		Sdh1	1045129	Succinate dehydrogenase assembly factor 1 (Complex II)	Flavoprotein subunit of succinate dehydrogenase; couples the oxidation of succinate to the transfer of electrons to ubiquinone as part of the TCA cycle and the mitochondrial respiratory chain; FAD binding to Sdh1p is required for the assembly of the succinate dehydrogenase subunits; mutations in human ortholog SDHA are associated with Leigh syndrome and predisposition to several cancers.	4.42	0.80
		Cox6B	1090383	Cytochrome c oxidase subunit 6B (Complex IV)	Subunit VIb of cytochrome c oxidase; cytochrome c oxidase is also known as respiratory Complex IV and is the terminal member of the mitochondrial inner membrane electron transport chain; required for assembly of cytochrome c oxidase but not required for activity after assembly; phosphorylated; easily released from the intermembrane space, suggesting a loose association with Complex IV.		0.79
		Ndufb10	1017064	NADH dehydrogenase 1 beta subcomplex subunit 10 (Complex I)	No homologous in S. cerevisiae		0.77
		Ndufa4	1092900	NADH dehydrogenase 1 alpha subcomplex subunit 4 (Complex I)	No homologous in S. cerevisiae		0.76
		Qrc7	1052544	Cytochrome b-c1 complex subunit 7 (Complex III)	Subunit 7 of ubiquinol cytochrome c reductase (Complex III); Complex III is a component of the mitochondrial inner membrane electron transport chain; oriented facing the mitochondrial matrix; N-terminus appears to play a role in complex assembly.		0.73
		NdufS8	1050814	NADH dehydrogenase iron-sulfur protien 8 (Complex I)	No homologous in S. cerevisiae		0.68
		Ndufa12	1088966	NADH dehydrogenase 1 alpha subcomplex subunit 12 (Complex I)	No homologous in S. cerevisiae		0.65
		Ndufa9	1066984	NADH dehydrogenase 1 alpha subcomplex subunit 9 (Complex I)	No homologous in S. cerevisiae		0.65
		Ndufb9	1055720	NADH dehydrogenase 1 beta subcomplex subunit 9 (Complex I)	No homologous in S. cerevisiae		0.65
		Qrc10	1087951	Cytochrome b-c1 complex subunit 10 (Complex III)	Subunit of the ubiquinol cytochrome c oxidoreductase complex; this complex comprises part of the mitochondrial respiratory chain.		0.65
	Slow	Bcs1	1065807	Putative mitochondrial chaperone bcs1	Protein translocase and chaperone required for Complex III assembly; member of the AAA ATPase family; forms a homo-oligomeric complex in the mitochondrial inner membrane that translocates the C-terminal domain of Rip1p from the matrix across the inner membrane and delivers it to an assembly intermediate of respiratory Complex III; also required for assembly of the Qcr10p subunit.	2.69
		Bcs1	1105500	Putative mitochondrial chaperone bcs1		2.58	-0.68
		Cyc7	1113744	Cytochrome-c from the OXPHOS pathway	Cytochrome c isoform 2, expressed under hypoxic conditions; also known as iso-2-cytochrome c; electron carrier of the mitochondrial intermembrane space that transfers electrons from ubiquinone-cytochrome c oxidoreductase to cytochrome c oxidase during cellular respiration; protein abundance increases in response to DNA replication stress.	1.93
		Cox5B	1094413	Cytochrome c oxidase subunit 5B (Complex IV)	Subunit Vb of cytochrome c oxidase; cytochrome c oxidase is the terminal member of the mitochondrial inner membrane electron transport chain; Cox5Bp is predominantly expressed during anaerobic growth while its isoform Va (Cox5Ap) is expressed during aerobic growth.		-0.68
		Cox3*		Cytochrome c oxidase subunit 3 mitochondrial (Complex IV)	Subunit III of cytochrome c oxidase (Complex IV); Complex IV is the terminal member of the mitochondrial inner membrane electron transport chain; one of three mitochondrially-encoded subunits		-0.65
		* This protein no presents identify number due to it is in a specific file of mitochondrial assembly scaffold no incluided in total assembly scaffolds of P. ostretus genome.
		Mitochondrial protein translocases				Fold Change	Spearman Coefficient
	Fast	Tim10	1101545	Mitochondrial import inner membrane translocase subunit TIM10	Essential protein of the mitochondrial intermembrane space; forms a complex with Tim9p (TIM10 complex) that delivers hydrophobic proteins to the TIM22 complex for insertion into the inner membrane.		0.83
		Tom7	157255	Mitochondrial import receptor subunit TOM7	Component of the TOM (translocase of outer membrane) complex; responsible for recognition and initial import steps for all mitochondrially directed proteins; promotes assembly and stability of the TOM complex.		0.84
		Tim22	50790	Mitochondrial import inner membrane translocase subunit TIM22	Essential core component of the mitochondrial TIM22 complex; involved in insertion of polytopic proteins into the inner membrane; forms the channel through which proteins are imported.		0.80
		Tim14	1113763	Mitochondrial import inner membrane translocase subunit TIM14	Subunit of the import motor (PAM complex); the PAM complex is a component of the Translocase of the Inner Mitochondrial membrane (TIM23 complex); essential J-protein cochaperone that stimulates Ssc1p ATPase activity to drive import; inhibited by Pam16p.		0.65
		General stress response				Fold Change	Spearman Coefficient
	Fast	Rox1	1017219	Regulation by Oxygen Transcription Tactor.	Heme-dependent repressor of hypoxic genes; mediates aerobic transcriptional repression of hypoxia induced genes such as COX5b and CYC7; repressor function regulated through decreased promoter occupancy in response to oxidative stress.		0.70
	Slow	Pdr15	1091717	Pleiotropic drug resistance ABC transporter (3.A.1.205.6)	Plasma membrane ATP binding cassette (ABC) transporter; multidrug transporter and general stress response factor implicated in cellular detoxification; regulated by Pdr1p, Pdr3p and Pdr8p; promoter contains a PDR responsive element; PDR15 has a paralog, PDR5, that arose from the whole genome duplication.	21.59	-0.82
		Osip1	1043472	Putative Oak Stress Induced Protein 1 / gEgh 16 protein	No homologous in S. cerevisiae.	9.69
		Wss1	1037384	Weak Suppressor of Smt3	SUMO-ligase and SUMO-targeted metalloprotease; involved in DNA repair; removes DNA-protein crosslinks at stalled replication forks during replication of damaged DNA; clears chromatin-bound sumoylated proteins; localizes to single spot on nuclear periphery of mother cells but not daughters; exhibits vacuolar localization upon genotoxic stress.	6.68	-0.80
		Tpo1	1094703	MFS polyamine transporter (2.A.1.2.16)	Polyamine transporter of the major facilitator superfamily.	5.91
		Sod1	113505	Cu/Zn superoxide dismutase (EC 1.15.1.1)	Cytosolic copper-zinc superoxide dismutase; detoxifies superoxide; stabilizes Yck1p and Yck2p kinases in glucose to repress respiration; enters nucleus under oxidative stress to promote transcription of stress response genes; abundance increases under DNA replication stress and during exposure to boric acid; localization to mitochondrial intermembrane space is modulated by MICOS complex.	3.61
		Tpo1	1008820	MFS polyamine transporter (2.A.1.2.16)	Polyamine transporter of the major facilitator superfamily; member of the 12-spanner drug:H(+) antiporter DHA1 family; recognizes spermine, putrescine, and spermidine; catalyzes uptake of polyamines at alkaline pH and excretion at acidic pH; during oxidative stress exports spermine, spermidine from the cell, which controls timing of expression of stress-responsive genes; phosphorylation enhances …	2.80	-0.68
		Tpo1	1023137	MFS polyamine transporter (2.A.1.2.16)		2.68
		Tpo1	1024985	MFS polyamine transporter (2.A.1.2.16)		2.67
		Yor1	1106912	Multidrug resistance-associated ABC transporter	Plasma membrane ATP-binding cassette (ABC) transporter; multidrug transporter mediates export of many different organic anions including oligomycin; homolog of human cystic fibrosis transmembrane receptor (CFTR).	2.18
		Nrg1	9817	Negative Regulator of Glucose-reponssed gene	Transcriptional repressor; recruits the Cyc8p-Tup1p complex to promoters; mediates glucose repression and negatively regulates a variety of processes including filamentous growth and alkaline pH response; activated in stochastic pulses of nuclear localization in response to low glucose	2.16
		Gcn20	51211	General control Nonderepressible	Acts as a positive activator of the GCN2 protein kinase activity in response to in response to low amino acid, carbon, or purine availability.	2.09	-0.66
		Pdr15	38832	Pleiotropic drug resistance ABC transporter (3.A.1.205.6)	Plasma membrane ATP binding cassette (ABC) transporter; multidrug transporter and general stress response factor implicated in cellular detoxification; regulated by Pdr1p, Pdr3p and Pdr8p; promoter contains a PDR responsive element; PDR15 has a paralog, PDR5, that arose from the whole genome duplication.	2.09	-0.69
			1033061	MFS amino acid permease	Plasma membrane protein of the Major Facilitator Superfamily (MFS); involved in amino acid uptake and drug sensitivity.	1.85
		Tpo1	23963	MFS polyamine transporter (2.A.1.2.16)	Polyamine transporter of the major facilitator superfamily.	1.74	-0.68
		Trx1	1097745	Thioredoxin-like protein	Cytoplasmic thioredoxin isoenzyme; part of the thioredoxin system that protects cells from oxidative and reductive stress; required for ER-Golgi transport; facilitates mitochondrial import of small Tims (Tim9p, Tim10p, Tim13p) by maintaining them in reduced form along with Trx2p; component of a signal transduction redox relay in a light sensing pathway; abundance increases under DNA replication s…	1.67
		Transport				Fold Change	Spearman Coefficient
	Fast	Ctr1	1092022	High affinity copper transporter (1.A.56.2.2)	High-affinity copper transporter of plasma membrane; mediates nearly all copper uptake under low copper conditions; transcriptionally induced at low copper levels and degraded at high copper levels; protein increases in abundance and relocalizes from nucleus to plasma membrane upon DNA replication stress.	6.58
		Ntf2	1063121	Nuclear transport factor 2	Nuclear envelope protein; interacts with GDP-bound Gsp1p and with proteins of the nuclear pore to transport Gsp1p into the nucleus where it is an essential player in nucleocytoplasmic transport.	6.17	0.87
		Tna1	1104187	High affinity nitotinate permease	High affinity nicotinic acid plasma membrane permease; responsible for uptake of low levels of nicotinic acid; expression of the gene increases in the absence of extracellular nicotinic acid or para-aminobenzoate (PABA).	2.25
		Atm1	52581	ABC transporter, mitochondrial	Mitochondrial inner membrane ATP-binding cassette (ABC) transporter; exports mitochondrially synthesized precursors of iron-sulfur (Fe/S) clusters to the cytosol.		0.69
		Ymel	48395	i-AAA protease	Catalytic subunit of i-AAA protease complex; complex is located in mitochondrial inner membrane; responsible for degradation of unfolded or misfolded mitochondrial gene products; serves as nonconventional translocation motor to pull PNPase into intermembrane space; also has role in intermembrane space protein folding; mutation causes elevated rate of mitochondrial turnover.		0.65
	Slow	Vcx1	1107392	Vacuolar H+/Ca2+ exchanger	Vacuolar membrane antiporter with Ca2+/H+ and K+/H+ exchange activity; involved in control of cytosolic Ca2+ and K+ concentrations; has similarity to sodium/calcium exchangers, including the bovine Na+/Ca2+,K+ antiporter.	5.49
		Rco-3	1094871	Hexose transporter (2.A.1.1.39)	Plasma membrane low glucose sensor, regulates glucose transport; high affinity sensor that contains 12 predicted transmembrane segments and a long C-terminal tail required for induction of hexose transporters; also senses fructose and mannose; has a paralog, RGT2.	4.31
		Tna1	1102187	High affinity nitotinate permease	High affinity nicotinic acid plasma membrane permease; responsible for uptake of low levels of nicotinic acid; expression of the gene increases in the absence of extracellular nicotinic acid or para-aminobenzoate (PABA).	3.29
		Atr1	1068013	Efflux transporter	Low affinity NH4+ transporter; member of the DHA2 family of drug:H+ anti porters.	2.98
		Mch5	1033403	Riboflavin transporter	Plasma membrane riboflavin transporter; facilitates the uptake of vitamin B2; required for FAD-dependent processes; sequence similarity to mammalian monocarboxylate permeases.	2.84
		Gap1	1092209	General aminoacid uptake permease	General amino acid permease; involved in uptake of all L-amino acids, some D-amino acids, related compounds, toxic analogs and polyamines; regulated by nitrogen source; targeted to vacuole for degradation under preferential nitrogen source; essential for invasive growth.	1.99
		Vps21	1054407	GTP-binding RAB5 vacuolar protein sorting	Endosomal Rab family GTPase; required for endocytic transport and sorting of vacuolar hydrolases; required for endosomal localization of the CORVET complex; involved in autophagy and ionic stress tolerance; protein abundance increases in response to DNA replication stress; mammalian Rab5 homolog.		-0.74
		Autophagy				Fold Change	Spearman Coefficient
	Slow	Atg22	33134	Vacuole effluxer of leucine an other aa	Vacuolar integral membrane protein required for efflux of amino acids during autophagic body breakdown in the vacuole; null mutation causes a gradual loss of viability during starvation.	5.29	-0.73
		Atg18	1063131	AuTophaGy related 18	Phosphoinositide binding protein; required for vesicle formation in autophagy and the cytoplasm-to-vacuole targeting (CVT) pathway; binds PtdIns(3,5)P2, PI3P and PI4P; WD-40 repeat containing protein and PROPPIN family member; relocalizes from the vacuole to cytoplasm upon DNA replication stress.		-0.7
		Ypt52	1054407	GTP-binding protein Ypt52	Endosomal Rab family GTPase; required for vacuolar protein sorting, endocytosis and multivesicular body (MVB) biogenesis and sorting; required for localization of the CORVET complex to endosomes; involved in autophagy and ionic stress tolerance; mammalian Rab5 homolog; protein abundance increases in response to DNA replication stress.		-0.74
		Translation				Fold Change	Spearman Coefficient
	Fast	EF-Ts	49695	Translation-elongation factor Ts, mitochondrial	Associates with the EF-Tu.GDP complex and induces the exchange of GDP to GTP. It remains bound to the aminoacyl-tRNA.	2.18	0.86
		EF-Tu	1092267	Translation-elongation factor Tu, mitochondrial	G-protein that, in its active GTP-bound form, binds to and delivers aminoacyl-tRNA to the A-site of ribosomes during protein biosynthesis. In the presence of a correct codon-anticodon match between the aminoacyl-tRNA and the A-site codon of the ribosome-bound mRNA, the ribosome acts as a GTPase activator and the GTP is hydrolyzed. Required for mitochondrial protein biosynthesis and maintenance of…	2.20	0.80
		Mef1	1079870	Elongation factor G, mitochondrial	Mitochondrial GTPase that catalyzes the GTP-dependent ribosomal translocation step during translation elongation. During this step, the ribosome changes from the pre-translocational (PRE) to the post-translocational (POST) state as the newly formed A- site-bound peptidyl-tRNA and P-site-bound deacylated tRNA move to the P and E sites, respectively. Catalyzes the coordinated movement of the two tR…		0.71
		Ribosomal proteins				Fold Change	Spearman Coefficient
	Fast	Img2	1031833	54S ribosomal protein img2, mitochondrial	Mitochondrial ribosomal protein of the large subunit; conserved in metazoa, with similarity to human mitochondrial ribosomal protein MRPL49.	2.03	0.90
			48210	37s ribosomal protein mitochondrial	Mrp10 gene; Mitochondrial ribosomal protein of the small subunit; contains twin cysteine-x9-cysteine motifs; oxidized by Mia40p during import into mitochondria.	1.98	0.82
		Rpl28	49790	54S ribosomal protein L28, mitochondrial	Mrpl20 gene; Mitochondrial ribosomal protein of the large subunit; protein abundance increases in response to DNA replication stress.	1.75	0.88
		Rps8	1050332	37S ribosomal protein S8, mitochondrial	Mrps8 gene; Mitochondrial ribosomal protein of the small subunit.	1.73	0.88
		Rpl10	1035794	50S ribosomal protein L10	No homologous in S. cerevisiae.	1.68	0.89
		Rpl19	1075979	54S ribosomal protein L19, mitochondrial	Mrpl19 gene; Mitochondrial ribosomal protein of the large subunit.	1.67	0.85
		Rpl7	1044428	60s ribosomal protein l7	Mrpl7 gene; Mitochondrial ribosomal protein of the large subunit.	1.58	0.85
		Heat shock proteins (HSPs)				Fold Change	Spearman Coefficient
	Fast	Hsp20	1090145	Heat shock protein 20	Hsp26 gene; Small heat shock protein (sHSP) with chaperone activity; forms hollow, sphere-shaped oligomers that suppress unfolded proteins aggregation; long-lived protein that is preferentially retained in mother cells and forms cytoplasmic foci; oligomer activation requires heat-induced conformational change; also has mRNA binding activity.	3.02
		Hsp70	62237	Heat shock protein 70		1.92
		Hsp20	1088350	Heat shock protein 20			0.75
		Hsp70	1052407	Heat shock protein 70			0.65
		Hsp90	1092760	Heat shock protein 90			0.65
	Slow	Hsp12	1069512	Heat shock protein 12	Plasma membrane protein involved in maintaining membrane organization; involved in maintaining organization during stress conditions; induced by heat shock, oxidative stress, osmostress, stationary phase, glucose depletion, oleate and alcohol; protein abundance increased in response to DNA replication stress and dietary restriction; regulated by the HOG and Ras-Pka pathways; required for dietary …	4.48	-0.68
		Kinases				Fold Change	Spearman Coefficient
	Fast	Ckl1	1062524	Choline/ethanolamine kinase	Choline kinase; catalyzes the first step in phosphatidylcholine synthesis via the CDP-choline (Kennedy pathway); exhibits some ethanolamine kinase activity contributing to phosphatidylethanolamine synthesis via the CDP-ethanolamine pathway; CKI1 has a paralog, EKI1	1.85	0.77
	Slow	Sty46	1045430	Serine/threonine-protein kinase STY46		3.60	-0.67
		Dsk1	33228	kinase-like protein	Sky1 gene; SR protein kinase (SRPK); involved in mRNA 3' splice site recognition with Prp8p and Cdc40p; phosphorylates one or more SR dipeptides on mRNA export factors Npl3p and Gbp2p to stimulate cytoplasmic release of mRNA and Mtr10p-mediated nuclear reimport; component of stress granules that regulates granule disassembly during recovery from stress; modulates cation uptake and homeostasis thr…	2.51
		Hal4	1037101	Serine/threonine-protein kinase Hal4	Sat4 gene; Ser/Thr protein kinase involved in salt tolerance, nutrient response; functions in regulation of Trk1p-Trk2p potassium transporter; overexpression affects the Fe-S and lipoamide containing proteins in the mitochondrion; localizes to the cytoplasm and mitochondrion.	1.79	-0.74
Sch9		Ypk1	1094051	Yeast protein kinase 1 (EC 2.7.11.1)	S/T protein kinase; phosphorylates, downregulates flippase activator Fpk1p; inactivates Orm1p and Orm2p by phosphorylation in response to compromised sphingolipid synthesis; involved in the TORC-dependent phosphorylation of ribosomal proteins Rps6a/b (S6).	1.70
		Kns1	1094323	LAMMER protein kinase	Protein kinase involved in negative regulation of RNA polymerase III transcription; effector kinase of the TOR signaling pathway and phosphorylates Rpc53p to regulate ribosome and tRNA biosynthesis; member of the LAMMER family of protein kinases, which are serine/threonine kinases also capable of phosphorylating tyrosine residues; capable of autophosphorylation.	1.67
		Calcium homeostasis				Fold Change	Spearman Coefficient
	Slow	Prz1	161685	Calcineurin responsive transcription factor	Crz1 gene; Transcription factor, activates transcription of stress response genes; nuclear localization is positively regulated by calcineurin-mediated dephosphorylation; rapidly localizes to the nucleus under blue light stress; can be activated in stochastic pulses of nuclear localization in response to calcium	26.4
		Vcx1	1107392	Vacuolar H+/Ca2+ exchanger	Vacuolar membrane antiporter with Ca2+/H+ and K+/H+ exchange activity; involved in control of cytosolic Ca2+ and K+ concentrations; has similarity to sodium/calcium exchangers, including the bovine Na+/Ca2+,K+ antiporter.	5.49
		Ssp120	1037288	precursor to secretory protein Ssp120	putative calcium‐binding	1.78	-0.84
		Oxidoreductase activity				Fold Change	Spearman Coefficient
	Slow	OrdA	157560	O-methylsterigmatocystin oxidoreductase	No homologous in S. cerevisiae	5.44
		OrdA	1047307	O-methylsterigmatocystin oxidoreductase	No homologous in S. cerevisiae	4.08	-0.74
		YPL088W	152448	Aryl-alcohol dehydrogenase	Aryl alcohol dehydrogenase localized to cytosol; transcription is activated by paralogous transcription factors Yrm1p and Yrr1p along with genes involved in multidrug resistance.	3.33
		Yim1	20714	NADPh quinone reductase-like protein	Aldehyde reductase involved in detoxification of lignocellulose-derived aldehydes; catalyzes the reduction of furan, aliphatic and aromatic aldehydes using either NADH or NADPH as co-factor; membrane of the quinone oxidoreductase subfamily of the medium-chain dehydrogenase/reductase family; protein abundance increases in response to DNA replication stress.	3.10
		Aad6	34588	Aldo-keto reductase	Putative aryl-alcohol dehydrogenase; involved in oxidative stress response; similar to Penicillium chrysosporium aryl-alcohol dehydrogenase.	2.59	-0.71
		OrdA	1114747	O-methylsterigmatocystin oxidoreductase	No homologous in S. cerevisiae	2.38
		Gre2	165665	D-lactaldehyde dehydrogenase	3-methylbutanal reductase and NADPH-dependent methylglyoxal reductase; stress induced (osmotic, ionic, oxidative, heat shock and heavy metals); regulated by the HOG pathway; restores resistance to glycolaldehyde by coupling reduction of glycolaldehyde to ethylene glycol and oxidation of NADPH to NADP+; protein abundance increases in response to DNA replication stress; methylglyoxal reductase (NAD…	2.25
		Ole1	1050437	Stearoyl-coA desaturase-1	Delta(9) fatty acid desaturase; required for monounsaturated fatty acid synthesis and for normal distribution of mitochondria.	2.23
		Sfa1	1063808	S-(Hydroxylmethyl) Glutathione Dehydrogenase	Bifunctional alcohol dehydrogenase and formaldehyde dehydrogenase; formaldehyde dehydrogenase activity is glutathione-dependent; functions in formaldehyde detoxification and formation of long chain and complex alcohols, regulated by Hog1p-Sko1p; protein abundance increases in response to DNA replication stress.	1.85	-0.73
		Hydrolase activity				Fold Change	Spearman Coefficient
	Slow	Cbm13	1097844	Carbohydrate-binding module family 13 protein	No homologous in S. cerevisiae	13.81
			170071	Carboxylic ester hydrolase	No homologous in S. cerevisiae	8.14	-0.69
		Cbm13	1080027	Carbohydrate-binding module family 13 protein	No homologous in S. cerevisiae	6.47
		Gh16	1076482	Glycoside hydrolase family 16 protein	No homologous in S. cerevisiae	4.99
		Gh13	19514	Glycoside hydrolase family 13 protein	No homologous in S. cerevisiae	4.61
		Gh76	159035	Glycoside hydrolase family 76 protein	Dcw1 gene; Putative mannosidase; GPI-anchored membrane protein required for cell wall biosynthesis in bud formation;homologous to Dfg5p.	4.30
		Gh61	1029749	Glycoside hydrolase family 61 protein	No homologous in S. cerevisiae	4.25
		Cbm13	1089845	Carbohydrate-binding module family 13 protein	No homologous in S. cerevisiae	3.88
		Gh61	1105247	Glycoside hydrolase family 61 protein	No homologous in S. cerevisiae	3.71
		Cbm13	16268	Carbohydrate-binding module family 13 protein	No homologous in S. cerevisiae	3.65	-0.67
		Gh61	1106896	Glycoside hydrolase family 61 protein	No homologous in S. cerevisiae	2.97
		Gh5	1033087	Glycoside hydrolase family 5 protein	Mrx18 gene; Putative glycoside hydrolase of the mitochondrial intermembrane space.	2.79	-0.67
		CE16	1075485	Carbohydrate esterase family 16 protein	No homologous in S. cerevisiae	2.62
		CE9	1056697	Carbohydrate esterase family 9 protein	No homologous in S. cerevisiae	2.46
		Gh13	1047498	Glycoside hydrolase family 13 protein	No homologous in S. cerevisiae	2.16
		Gh16	1070273	Glycoside hydrolase family 16 protein	No homologous in S. cerevisiae	2.02	-0.66
		Gh16	1079606	Glycoside hydrolase family 16 protein	Kre6 gene; Glucosyl hydrolase required for β1,6-glucan biosynthesis; type II integral membrane protein that localizes to ER, plasma membrane, sites of polarized growth and secretory vesicles; functionally redundant with Skn1p.	1.69
		Transferase activity				Fold Change	Spearman Coefficient
	Slow	GT15	19742	Glycosyltransferase family 15 protein	Kre2 gene; Alpha1,2-mannosyltransferase of the Golgi; involved in protein mannosylation.	3.71
		Scp2	1088347	Sterol carrier protein 2 (thiolase-like protein)	No homologous in S. cerevisiae	2.58	-0.87
		Aer61	1108769	Glycosyltransferase AER61, uncharacterised	No homologous in S. cerevisiae	2.10
		Metal ion homeostasis				Fold Change	Spearman Coefficient
	Fast	Ctr1	1092022	High affinity copper transporter (1.A.56.2.2)	High-affinity copper transporter of plasma membrane; mediates nearly all copper uptake under low copper conditions; transcriptionally induced at low copper levels and degraded at high copper levels; protein increases in abundance and relocalizes from nucleus to plasma membrane upon DNA replication stress.	6.58
		Atx1	1110514	AnTioXidant	Cytosolic copper metallochaperone; transports copper to the secretory vesicle copper transporter Ccc2p for eventual insertion into Fet3p, which is a multicopper oxidase required for high-affinity iron uptake.		0.75
	Slow	Lacc3	1102751	Laccase 3	Fet5 gene; Multicopper oxidase; integral membrane protein with similarity to Fet3p; may have a role in iron transport.	3.07
		Lacc4	1077328	Laccase 4	Fet5 gene; Multicopper oxidase; integral membrane protein with similarity to Fet3p; may have a role in iron transport.	2.42	-0.65
		Lacc5	1094975	Fet3 protein /Ferroxidase	Fet3 gene; Ferro-O2-oxidoreductase; multicopper oxidase that oxidizes ferrous (Fe2+) to ferric iron (Fe3+) for subsequent cellular uptake by transmembrane permease Ftr1p; required for high-affinity iron uptake and involved in mediating resistance to copper ion toxicity, belongs to class of integral membrane multicopper oxidases; protein abundance increases in response to DNA replication stress.	2.24	-0.66
