# Supplementary material for: Strain Degeneration in Pleurotus ostreatus: A Genotype Dependent Oxidative Stress Process Which Triggers Oxidative Stress, Cellular Detoxifying and Cell Wall Reshaping Genes
Source: J Fungi (Basel). 2021 Oct 14;7(10):862. doi: 10.3390/jof7100862 (PMC8537115; doi:10.3390/jof7100862)
Supplement: Supplementary file 1 [file jof-07-00862-s001.zip › jof-1400654 supplementary file/Table S1_List of primers.xlsx]

## Sheet: List primers qPCR 
Table S1. List of qPCR primers used in this study.
Gene name	Identify number in PC15 genome	Primer name	Sequence (5' > 3')	Description	Reference genes [reference 67]
Ada2	1112521	1112521_Fw	AGAGTTCTCCACGATTGCCA	Histone acetyltransferase coactivator of the SAGA complex
		1112521_Rv	CCACGCTGTAGTTTGTGCTT
Adr1	176657	176657_Fw	CTTCGTTGGATGAGAGCAGC	Putative transcriptional regulator
		176657_Rv	CATACCCACTCCTCCGATCC
Aco1	1075708	1075708_Fw	ATGGCTGCTCTTGAGGATGT	Aconitase (EC 4.2.1.3)
		1075708_Rv	CATCGTTACGGCCAGTGAAG
Actin1	1087906	1087906_Fw	AGTCGGTGCCTTGGTTAT	Actin	Yes
		1087906_Rv	ATACCGACCATCACACCT
Aif	1113817	1113817_Fw	CAAGGCTTTCATCTCGGACG	Apoptosis-inducing factor
		1113817_Rv	CGTTGATTCTGGCGCCATAA
Aox	1106868	1106868_Fw	TTCGTCAACCACAGTCTTGC	Alternative oxidase
		1106868_Rv	ACATGCATATCCGGTTCCCT
Cda1	1078467	1078467_Fw	GTTGCCAACACGGTAGCTCT	Chitin deacetylase (EC 3.5.1.41)
		1078467_Rv	TGAAGAAGAAGGTGCCTTGG
Ctr1	1092022	1092022_Fw	CGATGCTGTCCTGTTCCAAC	High affinity copper transporter (1.A.56.2.2)
		1092022_Rv	CAATGCCCCTCCATCAATCG
EF-Tu	1092267	1092267_Fw	AAGCCCTTCCTTATGCCCAT	Translation-elongation factor Tu
		1092267_Rv	AGTCTTGAAGTTACCGCCGA
Fzo1	1058073	1058073_Fw	ACATGATACGGGACGAGGAG	Transmembrane GTPase-mitofusin (1.N.6.1.1)
		1058073_Rv	CTCGGGAGCTCGACTACAAC
Gap1	1092209	1092209_Fw	CCAGCGACCTATACACGAGT	Aminoacid permease
		1092209_Rv	TGCGCAGAAAATGACCGAAA
Gapdh1	1090672	1090672_Fw	TGGTCCATCGCATAAGGA	Glyceraldehyde-3-phosphate dehydrogenase (EC 1.2.1.12)	Yes
		1090672_Rv	ACACGGAAGGACAAACCA
Img2	1031833	1031833_Fw	GCCCATGTTCGTGTTCAAGT	54S ribosomal protein, mitochondrial
		1031833_Rv	TTGCCTTCAACCAATCGACG
Pdr15	1091717	1091717_Fw	GCCGAGATGGCGAAATACTA	Pleiotropic drug resistance (3.A.1.205.6)
		1091717_Rv	TGAGGACCTCGGAATCAAAC
Prz1	161685	161685_Fw	TATACGAACGGTGGGCTCTC	Calcineurin responsive transcription factor
		161685_Rv	TCTCGTGTGGCTGTCAAGAT
Psd8	1062065	1062065_Fw	CCGATGCCTACGACAAATGG	Phosphatidylserine decarboxylase
		1062065_Rv	CTGGATGGGTACTAGGAGCG
Rco-3	1094871	1094871_Fw	CGGGCTTGCTAATATTGCGT	Hexose transporter (2.A.1.1.39)
		1094871_Rv	TACGTTGCTTTGTTTCGGGG
Sar1	1052294	1052294_Fw	GGATAGTCTTCCTCGTCGATAG	Vesicle coat complex COPII, GTPase subunit SAR1	Yes
		1052294_Rv	GGGTGCGTCAATCTTGTTAC
Sc15	1094726	1094726_Fw	AACAGCGGAAACATTGTCCC	Secreted protein 15
		1094726_Rv	CTTGGCGAGTTCATCCTTGG
Sod1	1113505	1113505_Fw	AAGAATGGACCCGTCACTGT	Cu/Zn superoxide dismutase (EC 1.15.1.1)
		1113505_Rv	GCCTCCGCTTAAATCACCAG
Tpo1	1094703	1094703_Fw	AGGTGCTGATCGTGGACTG	MFS polyamine transporter (2.A.1.2.16)
		1094703_Rv	CGCCCATTTCTTCTTGTACG
Trx1	1097745	1097745_Fw	CCACAGAAAGCGCCATAGAC	Thioredoxin-like protein
		1097745_Rv	CTGTCAATAGCGGGAGTTGC
Uap1	1107060	1107060_Fw	GCTCCCATGTCTCACGATG	UDP-N-acetylglucosamine diphosphorylase (EC 2.7.7.23)
		1107060_Rv	GCAGCGTAAAGACCACCATT
		1077156_Fw	GCTTTCCGTTCGGTACCTTC
		1077156_Rv	AGTCTCCTTGCCCTTGTCTC
