# Supplementary material for: Strain Degeneration in Pleurotus ostreatus: A Genotype Dependent Oxidative Stress Process Which Triggers Oxidative Stress, Cellular Detoxifying and Cell Wall Reshaping Genes
Source: J Fungi (Basel). 2021 Oct 14;7(10):862. doi: 10.3390/jof7100862 (PMC8537115; doi:10.3390/jof7100862)
Supplement: Supplementary file 1 [file jof-07-00862-s001.zip › jof-1400654 supplementary file/Table S2_Clustering.xlsx]

## Sheet: Table S2
Table S2: Monokaryon clusters formed according to their growth rate using the Kruskal-Wallis test. No differences (p-value < 0.001) in growth rate were observed in monokaryons with an identical letter (first and third column). Nine fast (red) and nine slow-growing monokaryons (blue) were used for whole transcriptome analysis.
Groups	Monokaryons	Groups	Monokaryons
a	Mk01	nopqrs	Mk67
a	Mk08	nopqrs	Mk78
ab	Mk20	nopqrs	Mk60
abc	Mk28	opqrst	Mk59
abc	Mk13	opqrst	Mk12
abc	Mk27	opqrst	Mk70
abcd	Mk24	pqrstu	Mk17
abcde	Mk02	pqrstu	Mk15
abcdef	Mk06	pqrstu	Mk71
abcdef	Mk21	pqrstu	Mk18
abcdefg	Mk22	qrstuv	Mk14
abcdefgh	Mk10	rstuvw	Mk86
abcdefgh	Mk29	rstuvw	Mk26
abcdefgh	Mk19	stuvwx	Mk23
bcdefghi	Mk09	stuvwx	Mk04
cdefghij	Mk66	tuvwxy	Mk79
cdefghij	Mk11	uvwxyz	Mk87
defghijk	Mk90	uvwxyz	Mk80
efghijkl	Mk16	vwxyzA	Mk85
efghijkl	Mk25	vwxyzA	Mk63
fghijklMk	Mk65	vwxyzA	Mk88
ghijklMkn	Mk68	wxyzA	Mk74
ghijklMkn	Mk07	wxyzA	Mk61
hijklMkno	Mk64	xyzA	Mk75
ijklMknop	Mk05	yzA	Mk76
jklMknopq	Mk89	yzA	Mk77
klMknopqr	Mk84	yzA	Mk69
lMknopqrs	Mk03	yzA	Mk82
lMknopqrs	Mk30	zA	Mk62
lMknopqrs	Mk72	A	Mk83
