# Supplementary material for: Strain Degeneration in Pleurotus ostreatus: A Genotype Dependent Oxidative Stress Process Which Triggers Oxidative Stress, Cellular Detoxifying and Cell Wall Reshaping Genes
Source: J Fungi (Basel). 2021 Oct 14;7(10):862. doi: 10.3390/jof7100862 (PMC8537115; doi:10.3390/jof7100862)
Supplement: Supplementary file 1 [file jof-07-00862-s001.zip › jof-1400654 supplementary file/Table S3_Analysis of COs.xlsx]

## Sheet: DEG in S subpopulation
	Table S3. Analysis of crossovers identifed after SNP data analysis in monokaryons of the F and S-subpopulations. The data are organized using the MkPC15 as the reference genome. Scaffold numbers correspond to chromosome numbers. The transposable elements found in each crossover region are indicated in the last column.
	Chromosome (scaffold) number and length in MkPC15 genome (bp)	COs number by chromosome	Location in MkPC15 genome (bp)	Crossover window (Kb)	Number of recominant monokaryons found	Transposable elements [ Reference 57]
	Scaffold_01 4,830,258	CO 1	45038-46517	1.5	1
		CO 2	107309-121503	14.2	2	LTR_27; LTR_28; LTR_29
		CO 3	560214-590454	30.2	4
		CO 4	1910744-1924113	13.4	2
		CO 5	2708166-2711565	3.4	1
		CO 6	3132581-3134340	1.8	1
		CO 7	4552268-4576648	24.4	2
		CO 8	4759892-4776923	17.0	3	Retro_374; Retro_375
	Scaffold_02 2,386,068	CO 1	70529-98227	27.7	1	DNA/MITE_383
		CO 2	164132-193929	29.8	1
		CO 3	523198-558731	35.5	4	LTR_462;DNA_463
		CO 4	1013190-1034319	21.1	4
		CO 5	1379603-1381007	1.4	1
	Scaffold_03 4,643,960	CO 1	232364-252903	20.5	1	LINE_921;LTR_922;Retro_923;LINE_924
		CO 2	922353-929142	6.8	1
		CO 3	1000583-1009744	9.2	2
		CO 4	1333050-1358448	25.4	2
		CO 5	1791149-1798306	7.2	1
		CO 6	3151466-3164639	13.2	2
		CO 7	3919082-3920241	1.2	1
		CO 8	4256281-4263418	7.2	3	DNA_1199
		CO 9	4553961-4584581	30.6	5	LINE_1211
	Scaffold_04 3,603,704	CO 1	31399-165338	133.9	2	LINE_1232; LINE_1233; LTR/Gypsy_1234; LTR_1235; LTR/Gypsy_1236; LINE_1237;LTR_1238; LTR/Gypsy_1239; Retro_1241; LINE_1242; Retro_1243; LTR/Gypsy_1244; LTR/Gypsy_1245; Retro_1246
		CO 2	1367426-1370804	3.4	1
		CO 3	2098898-2111893	13.0	1
		CO 4	2237592-2239553	1.9	1
		CO 5	2794587-2825721	31.1	4	DNA_1387
		CO 6	3137255-3142807	5.5	1
		CO 7	3234786-3238270	3.5	1
	Scaffold_05 3,551,996	CO 1	59901-119094	59.1	6	LTR_1451; LTR_1452; Retro_1453; DNA_1454; LTR/Gypsy_1456; LTR_1457; DNA_1458; Retro_1459
		CO 2	237784-241047	3.2	1
		CO 3	533972-539033	5.1	1
		CO 4	913036-917848	4.8	1
		CO 5	971154-991414	20.3	2
		CO 6	1470408-1475617	5.2	1
		CO 7	2160097-2164870	4.8	1
		CO 8	2383980-2386855	2.8	1
		CO 9	2450742-2482478	31.7	2
		CO 10	2604883-2606976	2.1	1
		CO 11	2652764-2695189	42.4	2	LTR/Gypsy_1577
	Scaffold_06 2,736,385	CO 1	36929-62736	25.8	1	Retro_1654; Retro_1655; LTR/Copia_1656;Retro_1657; Retro_1658; DNA_1659; LTR/Gypsy_1660; LTR/Gypsy_1661; Retro_1662; LTR_1663; Retro_1664; LTR_1665; LTR_1666; LTR_1667; RC/Helitron_1668;
		CO 2	497342-502713	5.4	1
		CO 3	603973-634271	30.3	1	LTR/Copia_1719; LINE_1720; LTR_1721; LTR_1722; LTR/Gypsy_1723; LTR/Gypsy_1724
		CO 4	998928-1002821	3.9	1
		CO 5	1039101-1042859	3.7	1
		CO 6	1311761-1313503	1.7	1
		CO 7	1894450-1899846	5.4	1
		CO 8	2324391-2362726	38.3	2	LTR_1845; Retro_1846; LTR_1848
		CO 9	2550649-2559623	8.9	1
	Scaffold_07 3,270,165	CO 1	24380-39082	14.7	2
		CO 2	320726-324884	4.1	1
		CO 3	472653-475288	2.6	1
		CO 4	499841-503771	3.9	1	Retro_1993
		CO 5	628913-630842	1.9	1
		CO 6	788216-895059	106.8	2	LTR/Gypsy_2040_2041_ 2044_2045_2047_2049_ 2052_2053_2054_ 2059_2064_2070_2074_2081_2084; LTR_2042_2043_2046_2048_2050_2051_2055_2053_2057_2060_2061_2065_2066_ 2068_2073_2078_2080; Retro_2058_ 2069_2079 ; DNA_2062_2083; LTR/Copia_2063_2067_2071_2072_2075_2076_2077_2083_2085_2086
		CO 7	940857-944881	4.0	1
		CO 8	2931690-2936769	5.1	1
		CO 9	3026451-3142383	116.0	3	LTR/Gypsy_2362_2363; Retro_2364_ 2366_2367; LTR/Copia_2365 ; LINE_2368_2369_2370_2372_2375_2376_2378_2381_2382_2383_2385_2386; LTR_2371_2377_2379_2380_2384; DNA_2374
	Scaffold_08 2,708,442	CO 1	308407-383871	75.4	2	LTR/Copia_2431_ 2433_2437_; LTR_2451; LINE/Tad1_2452; LTR/Gypsy_2432_2436_2438_2439_2440_2441_2442_2443_2444_2445_2448; Retro_2434_ ;DNA/MITE_2435_ ;DNA/TcMar-Tc1_2446_2447; DNA_2449_2450
		CO 2	910919-912652	1.7	1
		CO 3	1005482-1014423	8.9	1
		CO 4	1352385-1359752	7.4	1
		CO 5	1954435-1957997	3.5	1
		CO 6	2008756-2013180	4.4	1
		CO 7	2351401-2370148	18.7	2
	Scaffold_09 1,880,400	CO 1	71678-75696	4.0	1
		CO 2	227235-253982	26.7	5	LINE/Tad1_2669; LTR/Gypsy_2670
		CO 3	658223-660559	2.3	1
		CO 4	732352-739110	6.7	2
		CO 5	874045-877611	3.6	1
		CO 6	1337296-1347162	9.8	3	LTR_2816
		CO 7	1629696-1642539	12.8	1	DNA/MITE_2839
		CO 8	1672058-1681634	9.6	1
		CO 9	1812788-1828507	15.7	1	Retro_2875
	Scaffold_10 1,571,664	CO 1	221853-229609	7.7	1	Retro_2906; DNA_2907_2908_2909
		CO 2	336081-339990	3.9	1
		CO 3	519846-571311	51.5	6
		CO 4	763835-771019	7.2	1	LTR/Copia_2948
		CO 5	1468505-1478934	10.4	3
		CO 6	1493055-1497969	4.9	2
		CO 7	1518140-1539347	21.2	1	LTR/Gypsy_3032; DNA/MITE_3033
	Scaffold_11 2,897,239	CO 1	127957-136518	8.5	1
		CO 2	315198-316130	0.9	1
		CO 3	535738-546066	10.3	2
		CO 4	682805-687544	4.7	1
		CO 5	1126988-1136800	9.8	3	DNA_3203_3205; LINE_3204
		CO 6	1292119-1324282	32.1	3	LTR/Gypsy_3231_3232; LTR_3233_3235; LINE/Tad1_3234
		CO 7	1477704-1650963	173.2	9	Retro_3256_3260_3263_3276_3277_3285 ; DNA_3257_3264_3265_3267_3268_3273_3278_3287_3288_3289 ; LTR_3259_3266_3269_3270_3271_3272_3275_3283_3284_3286; LINE_3274;LTR/Gypsy_3279_3280_3281_3282
		CO 8	1669864-1690590	20.7	3	DNA_3290_3294; Retro_3291_3292-3293
		CO 9	2037594-2053169	15.5	2	DNA/MITE_3322_3323_3324
		CO 10	2678050-2684394	6.3	3	LTR_3401_3402
		CO 11	2722377-2748049	25.6	3	DNA_3404; LTR_3405_3406_3408; DNA/MITE_3407
