# Supplementary material for: Strain Degeneration in Pleurotus ostreatus: A Genotype Dependent Oxidative Stress Process Which Triggers Oxidative Stress, Cellular Detoxifying and Cell Wall Reshaping Genes
Source: J Fungi (Basel). 2021 Oct 14;7(10):862. doi: 10.3390/jof7100862 (PMC8537115; doi:10.3390/jof7100862)
Supplement: Supplementary file 1 [file jof-07-00862-s001.zip › jof-1400654 supplementary file/Table S4_COs.xlsx]

## Sheet: List primers qPCR 
Table S4. Number of crossovers (COs) found in each chromosome after SNPs analysis. From left to right: chromosome number, COs number per chromosome, and % CO by chromosome in relation to the total Cos appeared in the genome of P. ostreatus.
Chromosome	CO number/chromosome	% CO by chromosome
I	8	8.69
II	5	5.43
III	9	9.78
IV	7	7.60
V	11	11.95
VI	9	9.78
VII	9	9.78
VIII	7	7.60
IX	9	9.78
X	7	7.60
XI	11	11.95
TOTAL	92	100
