# Supplementary material for: Strain Degeneration in Pleurotus ostreatus: A Genotype Dependent Oxidative Stress Process Which Triggers Oxidative Stress, Cellular Detoxifying and Cell Wall Reshaping Genes
Source: J Fungi (Basel). 2021 Oct 14;7(10):862. doi: 10.3390/jof7100862 (PMC8537115; doi:10.3390/jof7100862)
Supplement: Supplementary file 1 [file jof-07-00862-s001.zip › jof-1400654 supplementary file/Table S5_ F-DEGs.xlsx]

## Sheet: DEG in F subpopulation
	Table S5. List of P.ostreatus DEGs in the F-subpopulation (F-DEGs).
	Gene_ID	Fold Change	FDR*	Usual name	Description	KOG categories	Overlapping with PC genes
	1088173	237.204	1.08899e-06		Hypothetical protein
	1100495	151.147	0.000448699		Hypothetical protein
	1102507	20.5783	1.35522e-05	Cbm13	Carbohydrate-binding module family 13 protein	O
	1071644	18.8711	5.40105e-06		Cmall cysteine-rich protein
	1040870	16.7961	0.000139169		aspartic peptidase A1	O
	1081025	14.6152	5.06073e-08		Protein SnodProt1	S
	173637	12.4649	0.00168414		Hypothetical protein
	1096207	12.2135	1.74739e-05		Hypothetical protein	K	Yes
	1108728	11.9255	3.26798e-06		Small cysteine-rich protein
	1111715	11.745	2.66544e-05		Hypothetical protein		Yes
	1105392	11.2011	1.06174e-05	Lipase_3	Lipase class 3 family protein	G
	1089895	10.2463	5.77032e-06	Vsp	Fungal Versatile Peroxidase	T
	1094726	10.1614	0.000250721	Sc15	Sc15 protein	S
	1077497	10.144	2.89901e-05		Hypothetical protein
	1077411	8.32886	0.000259155		Hypothetical protein
	1041292	8.23836	1.15519e-06		Cytochrome p450	Q
	1072467	8.19929	0.000127229		Nitronate monooxygenase	E
	1114272	6.91349	0.000200767		ICMT-domain-containing protein	O
	1092022	6.58013	9.46125e-10	Ctr1	High-affinity copper transporter (1.A.56.2.2)	S
	1089813	6.40218	0.000238951		Small cysteine-rich protein
	161354	6.36938	0.000256209		terpenoid synthase	S
	1063121	6.17513	0.000168366	Ntf2	NTF2-like protein	A	Yes
	29121	6.15987	0.00046624		Hypothetical protein	S
	161711	6.12838	2.60948e-07		Hypothetical protein	S	Yes
	163005	6.01838	0.00126893		S-adenosyl-L-methionine-dependent methyltransferase	S
	1094241	5.96587	2.79036e-08		Hypothetical protein		Yes
	1046093	5.49841	3.43182e-06		P-loop containing nucleoside triphosphate hydrolase protein	S
	160374	5.40799	2.48136e-05		Hypothetical protein
	1045683	5.381	0.000907098		Hypothetical protein	S
	173912	5.23414	4.02896e-06		Hypothetical protein
	1069077	5.19637	0.000249037		DyP-type peroxidase	P
	1059676	5.17109	0.000256984		Hypothetical protein
	156336	5.13602	0.00128853	Vsp	Fungal Versatile Peroxidase	Q
	152250	5.06201	0.00175405		Hypothetical protein	S
	1082678	4.92609	0.0016597		Hypothetical protein	S
	1096859	4.78062	0.00103039		Putative 3-hydroxyisobutyrate dehydrogenase, mitochondrial	I
	1102691	4.57235	0.00222904		Hypothetical protein	S
	1062065	4.48418	0.00158495	Psd8	phosphatidylserine decarboxylase	I
	1045129	4.42457	6.12241e-08	Sdh1	Succinate dehydrogenase assembly factor 1, mitochondrial	S	Yes
	156150	4.42327	0.00148003		Hypothetical protein
	152576	4.38472	0.000240082		Hypothetical protein	S
	1113311	4.37305	0.000648289		Hypothetical protein
	1088881	4.35139	3.30838e-06		Hypothetical protein
	48855	4.26504	0.000312724		Carboxypeptidase S	E
	1110263	4.21888	0.000281316		Cytochrome P450	Q
	1090242	4.17252	0.00150706		Hypothetical protein
	199499	4.06022	2.56286e-05		extracellular triacylglycerol lipase precursor	I
	199584	4.00068	1.20524e-05		Pheromone-like peptide		Yes
	28030	3.8206	0.00119618		Subtilisin-like protease	O
	1103731	3.77775	0.000632868		Hypothetical protein
	1113708	3.70527	2.35192e-05		Hypothetical protein	S
	1019754	3.6929	1.90514e-05		Cytochrome P450	Q
	199491	3.67466	0.00159917	Vsp	Versatile peroxidase	T
	1095975	3.65149	7.42332e-05		Hypothetical protein	S	Yes
	1096385	3.61076	0.000938042		Hypothetical protein
	1070494	3.56465	2.6778e-09		Hypothetical protein		Yes
	51937	3.48926	0.00015732		sulfite oxidase mitochondrial precursor	C
	1113709	3.4665	1.5717e-05		Hypothetical protein		Yes
	1044239	3.46472	2.5006e-06		Phenol hydroxylase
	1107152	3.46086	0.000209177		Hypothetical protein	S	Yes
	1039868	3.44606	0.000954195		Hypothetical protein
	1073025	3.41416	9.29849e-07		Pheromone-like peptide
	1111915	3.40113	0.000553679		TAP-like protein-domain-containing protein	S
	1049741	3.28627	0.00113235		Cytochrome P450	Q
	37892	3.26012	0.000401567	Gh30	Glycoside hydrolase family 30 protein	G
	1112562	3.22224	0.00142024		Hypothetical protein
	1037683	3.21549	0.000297159		D-isomer specific 2-hydroxyacid dehydrogenase	E
	22143	3.16671	0.000258171	CE16	Carbohydrate esterase family 16 protein		Yes
	62053	3.13921	5.79259e-08	Mca1	Metacaspase type I, family C14 (C14.045)		Yes
	1045992	3.12133	8.72273e-06		Acetyl-CoA synthetase-like protein	I
	1090523	3.08021	5.89346e-05		Hypothetical protein
	1072409	3.06263	0.000240951		Hypothetical protein
	1090145	3.02832	0.000105208	Hsp20	HSP20-like chaperone	O
	1106839	2.96445	0.000145559		Hypothetical protein	S
	1112991	2.95618	0.000956592		Hypothetical protein	U
	1034182	2.95611	0.00140294		Hypothetical protein		Yes
	161718	2.9081	6.46292e-05		Hypothetical protein		Yes
	160383	2.9069	0.00102291		Hypothetical protein	S	Yes
	1101294	2.90003	0.0017412		Hypothetical protein
	175834	2.87712	4.08169e-07		NAD(P)-binding protein	C	Yes
	1099285	2.87404	8.11359e-07		Dolichol phosphate-mannose biosynthesis regulatory	O	Yes
	1111824	2.85069	0.00162177		Hypothetical protein
	1032324	2.83619	8.83553e-06		Hypothetical protein	S	Yes
	1082413	2.81239	0.00105047		Hypothetical protein	S	Yes
	29106	2.79286	0.00221		Glucoamylase (EC 3.2.1.3)	G
	166530	2.76272	5.28741e-05		Hypothetical protein		Yes
	1088328	2.72147	0.00162348		Hypothetical protein	Q
	1106909	2.69176	3.35694e-05		Carotenoid ester lipase precursor	G	Yes
	1050203	2.68935	0.000366299		Hypothetical protein	K	Yes
	173643	2.6775	4.44699e-05		Formamidase	C
	6510	2.65901	5.98536e-05		Hypothetical protein		Yes
	1087399	2.61239	0.00091802		Hypothetical protein	S
	1050656	2.61165	0.000842487		Macrofage activating glycoprotein	S	Yes
	157925	2.56603	0.00166608		Hypothetical protein		Yes
	1088304	2.55247	0.000924752		Hypothetical protein		Yes
	156363	2.48671	0.00129007		Hypothetical protein		Yes
	1032666	2.47468	4.29669e-05		GMC oxidoreductase	E	Yes
	1017028	2.46759	0.00202498		Hypothetical protein
	1050067	2.43553	9.24159e-06		Nonribosomal peptide synthetase 12	Q	Yes
	1079346	2.43302	8.18623e-05		Hypothetical protein	S	Yes
	1107353	2.40867	9.74554e-05		Cytochrome P450	Q
	1096123	2.39608	0.00121937		Related to epoxide hydrolase	I	Yes
	1049439	2.37165	0.00099698		Hypothetical protein
	1085502	2.36517	7.75163e-05		Heme peroxidase	S	Yes
	1090862	2.36165	0.000566368		Hypothetical protein		Yes
	1046728	2.35411	7.06276e-05		MFS general substrate transporter	U	Yes
	1113870	2.34922	0.00219325		Pectate lyase C	G
	1101239	2.33841	0.000195091		Hypothetical protein	S	Yes
	24995	2.33175	0.00123755		Hypothetical protein		Yes
	1102241	2.32635	0.000928502		MFS general substrate transporter	G	Yes
	1086600	2.30483	0.000422249		Hypothetical protein		Yes
	1107238	2.29939	0.00126665		Hypothetical protein		Yes
	1046818	2.26946	0.00101882		Hypothetical protein
	1055539	2.26919	4.51216e-05		Kinase-like protein	T
	1104187	2.25168	0.00174847		MFS general substrate transporter	G
	62129	2.22793	0.000977475		Phosphoglycerate mutase-like protein	I
	1057387	2.22304	7.55368e-05		Transmembrane proteins 14C-domain-containing protein	S	Yes
	1066015	2.21868	0.000260123		Alpha/beta-hydrolase	O
	1052272	2.21443	0.000550437		Hypothetical protein		Yes
	1092267	2.20865	9.48556e-05	EF-Tu	Translation elongation factor Tu	J	Yes
	1089861	2.20282	0.000332193		Hypothetical protein		Yes
	161982	2.19579	0.00196412		Cytochrome P450
	41480	2.19413	0.000106172		Putative aldo-keto reductase	S	Yes
	1016984	2.18433	0.00123016		Hypothetical protein		Yes
	49695	2.1818	1.86734e-06	EF-Ts	Elongation factor Ts, mitochondrial	J	Yes
	1047612	2.17048	0.000143359		Peroxisomal acyl-CoA-dehydrogenase	C	Yes
	1111581	2.16947	0.000781394		Hypothetical protein
	1046408	2.16653	0.000944509		DUF427-domain-containing protein	S
	1102164	2.15829	0.000231043		FAD/NAD(P)-binding domain-containing protein	C	Yes
	1098754	2.15479	0.00132581		O-methylsterigmatocystin oxidoreductase	Q	Yes
	21524	2.1432	0.00159136		Calcium uniporter protein 5, mitochondrial	S	Yes
	30419	2.12764	0.0014331		Putative allantoinase 1	S	Yes
	1074047	2.11258	2.26702e-05		Hypothetical protein	S	Yes
	24767	2.11175	0.00130056		Hypothetical protein		Yes
	1014086	2.11139	0.00199961		Hypothetical protein
	158419	2.11	0.000729087		Hypothetical protein		Yes
	31575	2.10533	0.00152296		Hypothetical protein	S	Yes
	1078238	2.0857	0.000179397		Dual specificity kinase 1	T	Yes
	24530	2.06577	0.000846175		DNA glycosylase		Yes
	1068225	2.06566	0.000128996	Gh16	Glycoside hydrolase family 61 protein	S	Yes
	1016896	2.06204	0.000957377		Hypothetical protein		Yes
	167791	2.05762	0.000493583		Hypothetical protein		Yes
	24794	2.04392	0.000889846		Hypothetical protein	S	Yes
	1099406	2.03538	0.00119436		Glia maturation factor beta	W	Yes
	1091061	2.03148	0.000846011		Methyltransferase-like protein 7B	Q	Yes
	1031833	2.03123	0.000136609	Img2	54S ribosomal protein img2, mitochondrial	J	Yes
	1072949	2.02385	0.000213323		DUF1242-domain-containing protein	S	Yes
	51796	2.02018	0.00014174		UAA transporter	P	Yes
	156952	2.01596	0.00202829	Vma21	Vacuolar ATPase assembly integral membrane protein	U	Yes
	1060989	2.01338	0.00104489		Elf1-domain-containing protein	K	Yes
	1078681	2.00863	3.06549e-05		CobW-domain-containing protein	H	Yes
	1107708	1.9995	0.000504209		Hypothetical protein	S	Yes
	1044758	1.99126	0.000390201		Phosphodiest-domain-containing protein	S	Yes
	53288	1.98574	0.0014166		Isochorismatase hydrolase	V	Yes
	1094515	1.98404	0.0013912		Hypothetical protein
	48354	1.98115	0.000919875		NAD(P)-binding protein	Q
	48210	1.98106	0.00126891		37s ribosomal protein mitochondrial		Yes
	157255	1.96823	0.00192317	Tom7	Mitochondrial import receptor subunit TOM7	S	Yes
	1089438	1.96618	0.00146736	Pra1	Prenylated rab acceptor PRA1	U
	1106857	1.96394	0.000163892		Hypothetical protein	K	Yes
	1111359	1.95708	0.00100191		Hypothetical protein	S
	1096286	1.94433	8.67003e-05		Pyridoxamine 5 -phosphate oxidase- fmn-binding	S	Yes
	1067605	1.94407	0.000133558		DnaJ-domain-containing protein	O	Yes
	28905	1.93921	7.53794e-05		N-acetyltransferase NAT13	S	Yes
	1054419	1.93832	0.000462608		Calreticulin-domain-containing protein		Yes
	62237	1.92423	0.00188838	Kar2	Heat shock protein 70	O
	1087865	1.92202	0.000127869	RpL34	54S ribosomal protein L34, mitochondrial	J	Yes
	158233	1.91594	0.00123587		GatB/YqeY domain-containing protein	S	Yes
	174277	1.91206	0.00184763		Methylthioribulose-1-phosphate dehydratase	G
	173851	1.89542	0.000591092		Hypothetical protein		Yes
	1111376	1.88838	5.72559e-05		DUF1909-domain-containing protein	S	Yes
	1088048	1.876	0.000553703	RpS7	Ribosomal protein S7	J	Yes
	1111358	1.86914	0.000869153		Hypothetical protein	S
	1062524	1.84742	0.000764308		Choline/ethanolamine kinase	M	Yes
	1047621	1.84184	0.00124		Hypothetical protein	S
	157121	1.8129	0.00113094		Hypothetical protein		Yes
	1104902	1.80235	0.000623853		Hypothetical protein	S	Yes
	1112326	1.78912	0.00126181		Hypothetical protein		Yes
	1033244	1.78552	8.12992e-05		Siroheme synthase	H	Yes
	33155	1.76479	0.00110877		Hypothetical protein	S	Yes
	1050761	1.76478	0.00181264		Hypothetical protein		Yes
	1058116	1.76307	0.00237329		Carbonic anhydrase	P
	49790	1.75664	0.00053029		54S ribosomal protein L28, mitochondrial	S	Yes
	1114438	1.75346	0.000581447		WD40 repeat-like protein	A	Yes
	170396	1.74384	0.0021107		Hypothetical protein		Yes
	1050332	1.73124	0.00141376	RpS8	37S ribosomal protein S8, mitochondrial	J	Yes
	165175	1.7169	0.000627682		Hypothetical protein		Yes
	53151	1.71092	0.00175904		Phosphoribosylglycinamide formyltransferase	G	Yes
	61673	1.69473	0.000850537		ARM repeat-containing protein	T	Yes
	1111916	1.68787	0.00213874	Dpm1	Dolichol-phosphate mannosyltransferase subunit 3	S	Yes
	1111211	1.687	0.00134034		Hypothetical protein	S	Yes
	1035794	1.68228	0.00145699		50S ribosomal protein L10		Yes
	30852	1.67502	0.00142841		Hypothetical protein	J	Yes
	1075979	1.67399	0.000604337	RpL19	54S ribosomal protein L19, mitochondrial	J	Yes
	31767	1.67332	0.00137999		TBCD protein	O	Yes
	1075267	1.66936	0.00212111		Putative 2-dehydropantoate 2-reductase	E	Yes
	1066520	1.66861	0.000644425		Kinase-like protein		Yes
	1034450	1.66298	0.0012507		Protein prenylyltransferase	O	Yes
	1075335	1.65452	0.000861122		WD40 repeat-like protein	A	Yes
	1044428	1.58892	0.00137201	RpL7	60s ribosomal protein L7	J	Yes
	173733	1.57884	0.00225945		Transcription factor	K	Yes
	37280	1.565	0.00133221		Leucine-tRNA ligase	J	Yes
	1034114	1.55944	0.00207258		Translocation protein	U	Yes
	1075342	1.52268	0.00234272	Sly1	Vesicle trafficking sec1-like protein	U	Yes
	* False Discovery Rate
