# Supplementary material for: Strain Degeneration in Pleurotus ostreatus: A Genotype Dependent Oxidative Stress Process Which Triggers Oxidative Stress, Cellular Detoxifying and Cell Wall Reshaping Genes
Source: J Fungi (Basel). 2021 Oct 14;7(10):862. doi: 10.3390/jof7100862 (PMC8537115; doi:10.3390/jof7100862)
Supplement: Supplementary file 1 [file jof-07-00862-s001.zip › jof-1400654 supplementary file/Table S6_ S-DEGs.xlsx]

## Sheet: DEG in S subpopulation
	Table S6. List of P.ostreatus DEGs in the S-subpopulation (S-DEGs)
	Gene_id	Fold change	FDR*	Usual name	Description	KOG categories	Overlapping with NC genes
	170607	181.7	7.62053e-14		Hypothetical protein		Yes
	1104605	61.644	0.000117789		RNA-binding domain-containing protein	A
	1016467	49.4201	9.90724e-21		Hypothetical protein		Yes
	1107132	28.4044	5.29011e-11		Hypothetical protein		Yes
	161685	26.4869	4.00613e-06	Prz1	Calcineurin responsive transcription factor prz1	S
	1090472	23.7286	1.81535e-09		Hypothetical protein
	1102257	22.7961	1.71302e-08		Hypothetical protein
	1091717	21.5953	2.29512e-17	Pdr15	Pleiotropic drug resistance (3.A.1.205.6)	Q	Yes
	1049241	15.8012	0.000222877		ATP-dependent DNA helicase	L
	1085484	15.6196	2.40188e-20		Hypothetical protein		Yes
	1074264	14.7794	1.31328e-07		Mismatched base pair and cruciform DNA recognition protein	S
	1097844	13.8063	6.03562e-09	Cbm13	Carbohydrate-binding module family 13 protein	S
	161258	11.0205	7.3215e-13		Hypothetical protein		Yes
	1032581	10.9633	0.00179705		Ectomycorrhiza-regulated small secreted protein
	1107042	10.8129	2.71166e-05	Tea1	Tip elognation aberrant (cell polarity protein)	S	Yes
	1043472	9.68852	4.27537e-05	Osip1	Putative gEgh 16/Oak Stress Induced Protein 1	S
	1114647	9.3961	0.000343293		Hypothetical protein
	1088203	9.27545	1.55441e-07		Hypothetical protein
	171959	9.12679	0.00188511		Hypothetical protein
	1111822	8.97865	8.29609e-05		Hypothetical protein
	1044449	8.91159	0.00141177	Axe2C	Acetylxylan esterase like protein	S	Yes
	1033270	8.5378	5.14437e-05		Hypothetical protein
	170071	8.13525	5.9916e-07		Carboxylic ester hydrolase	G	Yes
	1086016	8.0531	0.0017819		Hypothetical protein
	156192	7.51951	0.001407		Ectomycorrhiza-regulated small secreted protein
	160194	7.31268	0.000844872		Hypothetical protein
	154022	7.27756	0.00106992		Hypothetical protein
	1090394	6.80238	1.81653e-08	Pho84	Phosphate transporter	P
	1105164	6.72511	0.00150325		Hypothetical protein
	1037384	6.67987	2.07713e-07	Wss1	Weak Suppressor of Smt3	P	Yes
	1106677	6.56874	0.000250246		Hypothetical protein	S
	1110956	6.56543	0.00176354		Hypothetical protein
	1080027	6.47446	5.39771e-09	Cbm13	Carbohydrate-binding module family 13 protein	S
	156031	6.18344	6.0011e-07		Hypothetical protein
	1043885	6.04439	5.89776e-09	Qcr6	QCR6 subunit 6 of the ubiquinol cytochrome-c reductase complex		Yes
	1106868	5.99222	3.43653e-09	Aox	Alternative oxidase	Q	Yes
	1094703	5.9167	3.72919e-07	Tpo1	MFS polyamine transporter (2.A.1.2.16)	U
	1086301	5.8919	0.000551879		Hypothetical protein
	1107060	5.88491	0.00157073	Uap1	UDP-N-acetylglucosamine diphosphorylase (EC 2.7.7.23)	M	Yes
	1090448	5.87462	4.41318e-06		Ctg1 protein
	170087	5.65274	0.000847192		Hypothetical protein
	1111900	5.62066	0.000121512		Alpha/beta hydrolase	S
	160307	5.57319	0.00195059		Hypothetical protein
	1107392	5.48634	7.03457e-06	Vcx1	Vacuolar H+/Ca2+ exchanger	P
	1067663	5.45661	7.60683e-06	Eft2	Elongation factor 2	J	Yes
	157560	5.44259	1.39423e-05	OrdA	O-methylsterigmatocystin oxidoreductase
	1078968	5.38943	0.00191538		Aldo/keto reductase	C
	160785	5.36755	0.00030934		Taxilin super family	Z	Yes
	1071752	5.33097	8.29608e-06		Hypothetical protein
	156360	5.31529	1.5679e-08		Hypothetical protein
	33134	5.29277	2.53428e-12	Atg22	Vacuole eflluxer of leucine and other aa	P	Yes
	1088333	5.19256	3.79296e-10		Hypothetical protein
	170251	5.17109	1.081e-10		Hypothetical protein		Yes
	1087644	5.13881	4.86704e-09		Hypothetical protein	S
	1107781	5.13322	0.000130321		Hypothetical protein		Yes
	1105943	5.06154	0.000279324		Hypothetical protein
	1076482	4.9882	9.61166e-05	Gh16	Glycoside hydrolase family 16 protein	O
	1067181	4.93689	9.86808e-05	Car1	Arginase (EC 3.5.3.1)	E	Yes
	165380	4.92275	0.000327581		Hypothetical protein
	1107407	4.85804	8.64486e-05		Hypothetical protein
	1065683	4.78546	3.71017e-06		Hypothetical protein	S
	1097837	4.75969	2.52108e-07		Hypothetical protein
	1113075	4.64014	0.000432936		Hypothetical protein
	19514	4.61318	2.37272e-05	Gh13	Glycoside hydrolase family 13 protein (Putative alpha-amylase)	G
	1047425	4.59151	0.000105142		Hypothetical protein		Yes
	1078467	4.54909	1.56486e-06	Cda1	Chitin deacetylase (EC 3.5.1.41)	O
	1114433	4.51941	4.64462e-06		Hypothetical protein	S
	1069512	4.48489	3.59125e-06	Hsp9	Heat shock protein 9	S	Yes
	155829	4.46432	4.2125e-07		Hypothetical protein
	1099730	4.41299	2.77972e-05		Hypothetical protein		Yes
	161660	4.37511	0.000548514		Hypothetical protein
	1094871	4.31479	0.00150993	Rco-3	Hexose transporter (2.A.1.1.39)	P
	159035	4.29694	3.54967e-05	Gh76	Glycoside hydrolase family 76 protein	G
	1029749	4.24715	1.91533e-06	Gh61	Glycoside hydrolase family 61 protein	O
	1034900	4.2071	0.000269141		Hypothetical protein
	1032035	4.191	0.000878579		Metalloprotease	O
	169773	4.17943	4.06534e-05		Hypothetical protein		Yes
	160196	4.16296	7.58155e-06	Ste3	Pheromone receptor	I
	1085338	4.16126	0.000863507		No homology
	1047307	4.07967	4.68813e-08	OrdA	O-methylsterigmatocystin oxidoreductase	Q	Yes
	1089654	4.05114	1.92472e-07		Hypothetical protein
	153913	4.01063	0.000191634		Hypothetical protein
	52838	3.98247	0.00229448		Hypothetical protein
	160925	3.92663	0.00161743		Hypothetical protein
	161234	3.91589	6.8522e-05		Hypothetical protein
	1089845	3.87574	4.39095e-05	Cbm13	Carbohydrate-binding module family 13 protein	S
	170597	3.72073	1.27434e-06		Hypothetical protein
	19742	3.70855	6.15617e-08	GT15	Glycosyltransferase family 15 protein	G
	1105247	3.70653	0.000250388	Gh61	Glycoside hydrolase family 61 protein	O
	1034827	3.66945	1.29282e-07		Hypothetical protein		Yes
	16268	3.64842	1.8074e-05	Cbm13	Carbohydrate-binding module family 13 protein	O	Yes
	1046034	3.61984	7.759e-05		Hypothetical protein		Yes
	1113505	3.61015	0.00144309	Sod1	Cu/Zn-Supperoxide-dismutase superfamily	P
	1045430	3.60012	0.000805837	Sty46	Serine/threonine-protein kinase STY46	T	Yes
	1104265	3.58722	0.000448732		Hypothetical protein
	1078485	3.57133	5.10885e-05		PLP (Pyridoxal 5'-phosphate)-dependent transferase	E
	172360	3.55926	1.55075e-07		Hypothetical protein		Yes
	1033895	3.53458	0.000348219	Ap1	Aspartic protease (EC 3.4.23)	O
	1114311	3.50758	4.13855e-05		Hypothetical protein
	1031451	3.47533	0.000310799		Transposon TX1 uncharacterized 149 kDa protein	L
	1091557	3.47363	1.60556e-05		Hypothetical protein
	28565	3.45512	0.000135941		Hypothetical protein
	1100649	3.40313	0.0005251		Hypothetical protein
	1103997	3.3909	0.000237376		Hypothetical protein
	164065	3.38105	1.70752e-05		Hypothetical protein
	161072	3.38041	4.20991e-07		Hypothetical protein
	161483	3.34888	1.06552e-05		Hypothetical protein	A	Yes
	1108246	3.33884	0.00220063		Hypothetical protein
	1051309	3.3382	0.000194036		Hypothetical protein	S
	159439	3.33373	0.000144664		Hypothetical protein
	152448	3.32628	0.00158061	Ifd6	Aldo/keto reductase	C
	1102187	3.29701	0.000971801	DgoT	D-galactonate transporter (2.A.1.14.7)	G
	1100799	3.28431	0.00190657		Hypothetical protein	O
	1061909	3.28411	4.8047e-10		Isoprenoid synthase domain-containing protein	S	Yes
	154387	3.24657	0.000150159		Hypothetical protein
	1058647	3.22115	6.90397e-06		NAD(P)-binding protein	V
	1073531	3.14632	0.00033398	Aqy3	Aquaporin-like protein	G
	1034299	3.13588	0.000462109		Hypothetical protein
	1062448	3.11221	0.000947298		Cytochrome P450	Q
	20714	3.09648	0.000155013	Pig3	NADPh quinone reductase-like protein	C
	1109998	3.09576	0.000871415		Hypothetical protein	S
	1102751	3.06897	0.000247345	Lacc3	Laccase 3	Q
	1088928	3.06249	0.00124832		Hypothetical protein
	1083587	3.04351	9.1039e-06		Hypothetical protein
	1080090	3.02184	0.000337165		Hypothetical protein
	1072683	3.01043	9.91213e-05		Hypothetical protein
	1061968	2.99709	0.000148733	Erg11	Lanosterol 14 alpha demethylase (EC 1.14.14.154)	Q
	1111906	2.98833	9.71536e-05		Alpha/beta hydrolase	S
	1068013	2.97516	0.000128186		Efflux transporter	U
	1096759	2.97505	0.00181287		Hypothetical protein
	1106896	2.96969	0.000526503	Gh61	Glycoside hydrolase family 61 protein	G
	1096735	2.96843	2.70847e-05		Ferritin-like protein	S
	1084890	2.93512	5.8947e-05	Erg9	Squalene synthase (EC 2.5.1.21)	I
	1089445	2.92996	0.000649148		Hypothetical protein
	1073980	2.91661	2.36422e-05		NAD(P)-binding protein	Q
	161560	2.90293	0.000187671		Hypothetical protein
	161125	2.88647	2.14177e-05		Hypothetical protein
	1068853	2.87422	7.91147e-05	NmrA	Nitrogen metabolite repression protein	S	Yes
	156674	2.8585	3.93172e-05		Hypothetical protein
	1033403	2.83826	7.11872e-07	Mch5	Riboflavin transporter Mch5	G
	50685	2.83417	8.37586e-05		Hypothetical protein	S
	1093635	2.83202	1.20695e-05		Hypothetical protein
	1089678	2.81548	0.000191833		Hypothetical protein
	1008820	2.8094	1.15547e-05	Tpo1	MFS polyamine transporter (2.A.1.2.16)	S	Yes
	1094242	2.79999	0.000230418		Hypothetical protein	S
	1083804	2.79954	1.90057e-05		Hypothetical protein
	1033087	2.79859	7.9085e-05	Gh5	Glycoside hydrolase family 5 protein (Putative exo-beta-1,3 glucanase)	G	Yes
	1090912	2.77984	0.00120014		Hypothetical protein
	1078355	2.77574	0.00194574	Mae1	NAD-dependent malic enzyme	C
	1107914	2.76047	0.00201952		Hypothetical protein
	62019	2.74508	0.000342869		Hypothetical protein
	1113817	2.72653	1.55027e-08	Aif	Apoptosis-inducing factor	S	Yes
	1065807	2.69789	8.86033e-05	Bcs1	Putative mitochondrial chaperone Bcs1	O
	1114660	2.69693	0.000867919	Mca1	Metacaspase type I, family C14 (C14.045)
	1099554	2.68322	0.000181807		Hypothetical protein
	1023137	2.68079	0.000636533	Tpo1	MFS polyamine transporter (2.A.1.2.16)	U
	1096761	2.68069	0.00165099		Polysaccharide lyase family 1 protein	G
	1024985	2.67374	0.00235392	Tpo1	MFS polyamine transporter (2.A.1.2.16)	U
	1076398	2.63713	0.000774849		Dienelactone hydrolase endo-1,3,1,4-beta-D-glucanase	Q
	1050001	2.62592	7.12488e-05		RNA helicase	L
	1110547	2.62463	0.000402095		Hypothetical protein	A
	1075485	2.62108	0.000163728	CE16	Carbohydrate esterase family 16 protein
	1087328	2.61687	0.000990946		Hypothetical protein
	1051364	2.60595	0.000212388		FAD/NAD(P)-binding domain-containing protein	Q
	1089182	2.5952	0.00152342		Hypothetical protein
	165460	2.59459	0.000598932		Hypothetical protein
	1083438	2.59307	7.24021e-05		Hypothetical protein	J	Yes
	1105500	2.58493	6.13139e-05	Bcs1	Putative mitochondrial chaperone Bcs1	O	Yes
	1107422	2.58002	0.000487631		NAD(P)-binding protein	Q	Yes
	1088347	2.57842	1.23623e-07	Scp2	Sterol carrier protein 2 (thiolase-like protein)	I	Yes
	1106098	2.57837	0.00209859		Hypothetical protein
	1106209	2.57214	4.71915e-05		Hypothetical protein
	1083090	2.54942	0.000520998		Hypothetical protein
	1041592	2.54019	0.00110361		Hypothetical protein	U
	1058361	2.53684	0.000288957		Arginyl-tRNA synthetase	J
	1108773	2.53189	8.45885e-05		Hypothetical protein	S
	34588	2.5149	0.000168663	Ifd6	Aldo-keto reductase yakc [NADP(+)]	C	Yes
	1110655	2.51314	2.58771e-06		Band 7 domain-containing protein	S	Yes
	33228	2.51295	0.00032892	Dsk1	kinase-like protein	T
	160757	2.5084	0.000156086		No homology
	161848	2.50761	0.000789312		Hypothetical protein
	1087973	2.49759	0.00101004		Hypothetical protein
	163630	2.48716	0.000494766		Hypothetical protein
	1102909	2.48497	0.0021524		Hypothetical protein
	1095188	2.48417	2.22997e-06	Csn1	cop9 signalosome complex subunit 1
	1068135	2.47627	0.00178628		Hypothetical protein
	153812	2.47478	0.00183232		Hypothetical protein	S
	161127	2.46504	0.000387058		Hypothetical protein	S
	176657	2.46172	7.20268e-05	Adr1	Putative transcriptional regulator	S
	1056697	2.45813	9.09819e-05	CE9	Carbohydrate esterase family 9 protein	G
	1046279	2.43005	8.89858e-05	Erg1	Squalene epoxidase (EC 1.14.13.132)	I
	1080569	2.42653	0.000135856		Regulatory protein abaA	S
	171759	2.4176	0.000372779		Hypothetical protein	F
	1077328	2.41525	0.000760981	Lacc4	Laccase	Q	Yes
	1105878	2.4012	0.00149791		DUF1295-domain-containing protein
	1114747	2.37682	0.00164877	OrdA	O-methylsterigmatocystin oxidoreductase-related aflatoxins	Q
	1099676	2.37644	0.000449366		Hypothetical protein
	1036765	2.346	0.000262752		Hypothetical protein	S
	1063846	2.34514	4.1506e-05	Cld1	Cardiolipin-specific deacylase 1, mitochondrial	S	Yes
	172531	2.34315	2.54096e-06		Hypothetical protein		Yes
	1091556	2.32126	6.16794e-05		Hypothetical protein
	1089287	2.31999	5.07234e-06		Hypothetical protein		Yes
	175420	2.31613	1.87434e-05		Hypothetical protein
	1111429	2.30552	2.27517e-05		chondroitin AC/alginate lyase	S	Yes
	1067159	2.29073	0.000183958	Cda1	Chitin deacetylase (EC 3.5.1.41)	O
	36199	2.26617	0.00147375	Bcs1	Putative mitochondrial chaperone Bcs1	O
	1113875	2.26376	1.76239e-06		Hypothetical protein	S	Yes
	1114476	2.25451	0.000382391		P-loop containing nucleoside triphosphate hydrolase protein	O
	165665	2.25308	0.00197484	Gre2	D-lactaldehyde dehydrogenase	V
	1112994	2.24941	0.00144179		Hypothetical protein	S
	1090872	2.24808	0.000353361		Hypothetical protein
	1113808	2.24677	0.00111057		Hypothetical protein
	1103262	2.24028	8.89769e-05		Ribonucleotide reductase small subunit	F
	1094975	2.23602	0.000161715	Lacc5	Fet3 protein / Laccase	Q	Yes
	1071089	2.2353	2.00879e-05		No homology		Yes
	1050437	2.22906	0.00063644	Ole1	Stearoyl-coA desaturase-1	I
	1113558	2.22355	0.00228749		Hypothetical protein	S
	160996	2.21075	0.00227619		UbiA prenyltransferase	H
	1106912	2.18083	0.00109896	Yor1	Multidrug resistance-associated ABC transporter	Q
	1112495	2.17373	7.80873e-05		Hypothetical protein
	21054	2.16949	2.66794e-05		Hypothetical protein
	9817	2.16731	0.000270551	Nrg1	Transcriptional regulator NRG1	S
	1041417	2.16573	0.000183381		Hypothetical protein
	1036072	2.16261	1.10534e-05		DUF89-domain-containing protein	S	Yes
	1047498	2.15748	0.000979013	Gh13	Glycoside hydrolase family 13 protein (Putative alpha-amylase)	G
	153228	2.15706	0.000971518		Hypothetical protein
	165310	2.15426	0.00106966		Hypothetical protein	S
	1078775	2.1522	0.000732476	Eif6	Translation initiation factor 6	J
	1047635	2.15093	0.000307276		Hypothetical protein	S
	1114140	2.14446	0.00104602		Hypothetical protein
	1111424	2.14398	0.000482832	Het	Heterokaryon incompatibility protein	S
	1113565	2.13627	5.41037e-05		Hypothetical protein
	1058073	2.12757	5.99697e-05	Fzo1	Transmembrane GTPase-mitofusin (1.N.6.1.1)	O
	153571	2.124	0.00154345		Hypothetical protein
	1107144	2.12355	0.00137583		Hypothetical protein
	1113370	2.11022	0.000886504		Hypothetical protein
	1108769	2.10438	0.00131272	Aer61	Glycosyltransferase AER61, uncharacterised	S
	51211	2.09614	9.79182e-05		ATP-binding ABC transporter		Yes
	1095292	2.09529	0.000323298		Hypothetical protein	Q
	38832	2.09138	6.05732e-06	Pdr15	Pleiotropic drug resistance (3.A.1.205.6)	Q	Yes
	1107561	2.087	0.0023448		Hypothetical protein
	1080205	2.0857	5.23788e-06		Hypothetical protein
	1087986	2.08374	0.000327289		Single hybrid motif-containing protein	C
	159438	2.07049	0.000149344		Hypothetical protein	S
	39703	2.0651	3.9422e-05		Putative Eukaryotic translation initiation factor 5	J	Yes
	1072916	2.06275	0.00147435		Hypothetical protein
	1070273	2.02359	0.000453514	Gh16	Glycoside hydrolase family 16 protein (Putative transglycosidase)	G	Yes
	1105121	2.0234	0.00141638		Hypothetical protein
	1106212	2.01278	0.00159583		Hypothetical protein
	1112567	2.01047	0.00048395		Hypothetical protein
	1095966	2.01007	0.000187526	Moh1	Yippee-like protein	S	Yes
	175530	2.00516	0.00017305		Hypothetical protein
	1107494	2.00394	0.000431724		Hypothetical protein
	1114576	1.99949	0.000488915		Hypothetical protein
	1092209	1.99034	0.000167036	Gap1	Amino acid permease	E
	1079820	1.98851	0.00198564		Trichothecene 3-O-acetyltransferase	H	Yes
	1111659	1.98132	1.92207e-05	Cog1	Conserved oligomeric Golgi complex subunit 1	I	Yes
	1112373	1.97631	0.000190602		Hypothetical protein	S
	1111123	1.9685	0.00124918		Hypothetical protein	S
	152721	1.96119	0.0021161		Hypothetical protein
	1056411	1.9492	0.0019231		Benzoquinone reductase	S
	172522	1.94551	0.000341931		Barwin-like endoglucanase	S
	156173	1.94228	0.0011503		Hypothetical protein	S
	167727	1.93504	0.000835445		Conidiophore development regulator abaA	S
	1111191	1.93427	1.49854e-05		Hypothetical protein		Yes
	1113744	1.92853	0.00150231	Cyc7	Cytochrome-c from the OXPHOS pathway	C
	1089318	1.90976	0.00132185		Hypothetical protein
	1094819	1.90503	0.000622511		Alpha/beta-hydrolase	Q
	1112691	1.89658	0.000394907		Hypothetical protein	S
	1112470	1.88932	0.00206645		Hypothetical protein
	1076083	1.88777	8.51291e-05		Dbl homology domain-containing protein	T
	1045321	1.88166	8.10519e-05		Late secretory pathway protein avl9	S
	62125	1.88157	3.70396e-05		Hypothetical protein	S
	160280	1.87987	0.000441169	Sv2	Synaptic vesicle transporter (MFS general substrate transporter)	S
	174365	1.87054	0.00040129		Abi-domain-containing protein	O
	1093093	1.85601	0.00155782		Alcohol dehydrogenase superfamily protein	C
	1046947	1.85535	0.000249448		Hypothetical protein	S
	1033061	1.85258	0.000227467		MFS amino acid permease	U
	154169	1.85208	0.00100017		Hypothetical protein
	1063808	1.8514	0.000900949	Sfa1	S-(Hydroxylmethyl) Glutathione Dehydrogenase	Q	Yes
	1112521	1.8487	7.43634e-05	Ada2	Histone acetyltransferase coactivator complex SAGA/ADA, subunit ADA2	K	Yes
	155371	1.84401	0.000795496		Cytochrome P450	Q
	1075708	1.84357	0.00157938	Aco1	Aconitase (EC 4.2.1.3)	C
	1092227	1.83947	0.00197676		Acetyl-CoA synthetase-like protein	I	Yes
	1094235	1.83341	0.0019855		Hypothetical protein
	1015994	1.82786	0.00140108		3-oxoacid -transferase	S
	1112819	1.82228	0.00114336		cytoplasm protein
	27233	1.8214	0.00184351		Hypothetical protein	K
	1112459	1.81858	0.000388286		Hypothetical protein
	1102329	1.80917	0.000203884	Cyb5R	Cytochrome-b5 reductase	C
	1088653	1.80715	0.00138142		Histone-fold-containing protein	B
	1102664	1.80453	0.000815946		DNA replication factor C, large subunit	L
	1037101	1.78523	0.000319267	Hal4	Serine/threonine-protein kinase Hal4	T	Yes
	1075925	1.78436	0.000507027	Aim32	Altered inheritance of mitochondria protein 32	S
	1037288	1.78222	9.30725e-05		Precursor to secretory protein Ssp120	T	Yes
	1032607	1.77666	0.00128252		Hypothetical protein	O
	1113500	1.77207	0.000516393		Hypothetical protein	T
	1078806	1.7597	0.00134205		FAD/NAD(P)-binding domain-containing protein
	1008109	1.7508	0.000840261		ARM repeat-containing protein	T
	23963	1.74413	0.000517712	Tpo1	MFS polyamine transporter (2.A.1.2.16)	S	Yes
	1073557	1.7326	0.000643552		Hypothetical protein
	1096743	1.72688	0.00118023		Phosphatases II	V
	1063163	1.71617	0.00239848		RNI-like protein	S
	1056133	1.70825	0.000879605	Grr1	Positive retrograde response regulator	I
	1094051	1.70665	0.000847	Ypk1	YPK1-like protein	T
	1036817	1.7053	0.000366981	Pgc1	Phosphatidylglycerol phospholipase C	S	Yes
	1079606	1.68509	0.00161932	Gh16	Glycoside hydrolase family 16 protein (Putative transglycosidase)	G
	1113899	1.67559	0.00167375		MFS general substrate transporter	S
	1109874	1.67194	0.000837874	Mep	Extracellular metalloproteinase MEP	O	Yes
	1094323	1.66891	0.000684873		LAMMER dual specificity kinase	T
	1097745	1.66703	0.000769104	Trx1	Thioredoxin-like protein	Q
	1077156	1.66666	0.000863823	Nmnat	Nicotinamine mononucleotide adenyltransferase (EC 2.7.7.1)	H	Yes
	1087800	1.66269	0.00151285		Hypothetical protein
	32419	1.6604	0.00103265		Hypothetical protein	K
	1090558	1.65686	0.000816796		No homology
	1090152	1.65524	0.00138195		Hypothetical protein
	1091869	1.65099	0.00178505		Hypothetical protein	S
	40969	1.62602	0.0012779		Phosphodiest-domain-containing protein	S
	1084368	1.62566	0.00183224		Hypothetical protein
	1090407	1.61321	0.00072744	Bsd2	Metal homeostatis protein	S	Yes
	1094324	1.59147	0.00183523		Hypothetical protein	B
	1041692	1.58686	0.00231292		Hypothetical protein
	60755	1.58649	0.00211798		Eukaryotic type KH-domain (KH-domain type I)	A	Yes
	1078517	1.56768	0.00145037	Vtc4	Vacuolar transporter chaperone 4-like protein	U
	5154	1.56622	0.00186389		Pyridoxamine 5'-phosphate oxidase family protein ustO	S
	1046683	1.562	0.00136698		Hypothetical protein	S
	1065940	1.55057	0.00175607		F-box only protein 9	S	Yes
	* False Discovery Rate
