# Supplementary material for: Strain Degeneration in Pleurotus ostreatus: A Genotype Dependent Oxidative Stress Process Which Triggers Oxidative Stress, Cellular Detoxifying and Cell Wall Reshaping Genes
Source: J Fungi (Basel). 2021 Oct 14;7(10):862. doi: 10.3390/jof7100862 (PMC8537115; doi:10.3390/jof7100862)
Supplement: Supplementary file 1 [file jof-07-00862-s001.zip › jof-1400654 supplementary file/Table S7_ PC genes.xlsx]

## Sheet: PC genes
	Table S7. List of P. ostreatus Positively Correlated (PC) genes with growth rate.
	Gene_id	Spearman correlation	p-value	Usual name	Description	KOG cateogries	Overlapping with F-DEGs
	1088304	0.955503	7.94237e-06		Hypothetical protein		Yes
	166530	0.945288	2.00923e-05		Hypothetical protein		Yes
	155402	0.934141	5.71252e-05		Hypothetical protein
	1088781	0.926985	9.5143e-05		Hypothetical protein
	153162	0.923119	0.000101289		Hypothetical protein
	158349	0.918477	0.000101289		Hypothetical protein
	173851	0.918433	0.000101289		Hypothetical protein		Yes
	1043921	0.917502	0.000101289	RpL23	Mitochondrial ribosomal protein L23	J
	1060652	0.917368	0.000101289		DUF543-domain-containing protein	S
	1091016	0.91717	0.000101289		Hypothetical protein	S
	1101239	0.914844	0.000113892		Hypothetical protein	S
	158419	0.909396	0.000144783		Hypothetical protein		Yes
	1031833	0.9082	0.000144783	Img2	54S ribosomal protein img2, mitochondrial	S	Yes
	1033698	0.907996	0.000144783	Cox17	Cytochrome c oxidase copper chaperone	T
	1047754	0.907786	0.000144783		Hypothetical protein	J
	1089531	0.90778	0.000144783		Hypothetical protein
	30852	0.903369	0.000195361		Hypothetical protein	J	Yes
	1052868	0.900794	0.000225874	RpS27	Mitochondrial 37S ribosomal protein S27	J
	1103043	0.899113	0.000243845		Hypothetical protein
	153272	0.896519	0.000275214		Hypothetical protein	S
	1088364	0.896137	0.000275214		NAD-P-binding protein	S
	1057387	0.894902	0.000287954		Transmembrane proteins 14C-domain-containing protein	S	Yes
	1035794	0.894021	0.00029342	RpL10	50S ribosomal protein L10		Yes
	1096286	0.892782	0.000295948		Pyridoxamine 5 -phosphate oxidase- fmn-binding	S	Yes
	1102164	0.89275	0.000295948		FAD/NAD(P)-binding domain-containing protein	C	Yes
	1111211	0.891676	0.000306839		Hypothetical protein	S	Yes
	1088505	0.889327	0.000342751	Ndufa5	NADH-ubiquinone oxidoreductase subunit 5	C
	1113012	0.889033	0.000342751		Hypothetical protein	S
	1033244	0.88724	0.000369935		Siroheme synthase	H	Yes
	1099285	0.886899	0.000369935		Dolichol phosphate-mannose biosynthesis regulatory	O	Yes
	1101917	0.885024	0.000391504		Riboflavin kinase	H
	31575	0.884356	0.000396284		Hypothetical protein	S	Yes
	1088575	0.883933	0.000396284		Hypothetical protein
	1050332	0.883516	0.000398469	RpS8	37S ribosomal protein S8, mitochondrial	J	Yes
	49790	0.882176	0.000416775	RpL28	54S ribosomal protein L28, mitochondrial	S	Yes
	152737	0.88164	0.000416775		Hypothetical protein	S
	174096	0.881448	0.000416775		Magnesium transporter	S
	170396	0.880402	0.000426637		Hypothetical protein	I	Yes
	1102095	0.879961	0.000426637		Hypothetical protein
	1111473	0.879888	0.000426637	NdufB11	NdufB11, NADH dehydrogenase 1 beta subcomplex subunit	S
	1109405	0.879461	0.000430549		Hypothetical protein
	6510	0.87732	0.000478257		Hypothetical protein		Yes
	1063121	0.875254	0.000531855	Ntf2	Nuclear transport factor 2	A	Yes
	159501	0.874066	0.000533061		Protein pet117, mitochondrial	S
	1032324	0.873963	0.000533061		Hypothetical protein	S	Yes
	1082197	0.873957	0.000533061		Hypothetical protein
	1095962	0.873623	0.000533061		Succinyl-CoA synthetase beta chain SSC-beta	C
	1101545	0.873421	0.000533061	Tim10	Mitochondrial import inner membrane translocase subunit TIM10	U
	157121	0.872496	0.000553129		Hypothetical protein		Yes
	1060077	0.870588	0.00058649		Hypothetical protein	S
	1089612	0.870482	0.00058649		Hypothetical protein
	22289	0.86945	0.000610648		Hypothetical protein	J
	38448	0.868955	0.000618886		SWI/SNF chromatin-remodeling complex subunit sol1	K
	1079129	0.86822	0.000633161		Hypothetical protein
	1055595	0.867802	0.000636567	Ndufa1	NADH dehydrogenase 1 alpha subcomplex subunit 1	S
	1060521	0.866725	0.000657056	Isd11	Protein ISD11	A
	1088542	0.866641	0.000657056		Lactobacillus shifted protein	C
	1072949	0.865402	0.000693381		DUF1242-domain-containing protein	S	Yes
	158233	0.865065	0.000695577		GatB/YqeY domain-containing protein	S	Yes
	1100133	0.864497	0.000705327		Phosphatases II	S
	166222	0.864031	0.000705447		Hypothetical protein	E
	1046963	0.86396	0.000705447		Hypothetical protein
	1033516	0.862737	0.000737364		LigT-like protein	S
	1094241	0.862485	0.000737364		Hypothetical protein		Yes
	1101307	0.862317	0.000737364		Hypothetical protein	S
	49695	0.861267	0.000756092	EF-Ts	Elongation factor Ts, mitochondrial	J	Yes
	153268	0.860624	0.000756092		Hypothetical protein
	161711	0.860555	0.000756092		Hypothetical protein	S	Yes
	1046728	0.860467	0.000756092		MFS general substrate transporter	U	Yes
	1060989	0.860454	0.000756092		Elf1-domain-containing protein	K	Yes
	1111111	0.860255	0.000756092		Hypothetical protein
	156925	0.859454	0.000773751		Hypothetical protein	S
	1075166	0.859331	0.000773751		Nucleic acid-binding protein	J
	37148	0.858323	0.000805443		FAM96B protein	S
	60857	0.857788	0.000805443		Glutaminyl-peptide cyclotransferase	O
	1089000	0.857536	0.000805443	Qrc9	Cytochrome b-c1 complex subunit 9	S
	1090316	0.857485	0.000805443	Ndufb8	NADH dehydrogenase 1 beta subcomplex subunit 8	S
	1095208	0.857198	0.000805443		Neoverrucotoxin subunit alpha-like
	1112729	0.857138	0.000805443		Protein transporter	S
	1087865	0.855251	0.000877777	RpL34	54S ribosomal protein L34, mitochondrial	J	Yes
	1059813	0.854975	0.000880017		Hypothetical protein	S
	1075979	0.854198	0.000896854	RpL19	54S ribosomal protein L19, mitochondrial	J	Yes
	1078203	0.854135	0.000896854	RpL6	Ribosomal protein L6	J
	1044428	0.853658	0.000903406	RpL7	60s ribosomal protein L7	J	Yes
	1072704	0.853542	0.000903406	Ndufa2	NADH dehydrogenase 1 alpha subcomplex subunit 2	C
	62053	0.852628	0.000936119	Mca1	Metacaspase type I, family C14 (C14.045)		Yes
	52213	0.851488	0.000970471		Isochorismatase hydrolase	Q
	1072522	0.851482	0.000970471		Histone-fold-containing protein	B
	156952	0.850797	0.000979833		Vacuolar ATPase assembly integral membrane protein VMA21	U	Yes
	158167	0.85079	0.000979833	Ndufa11	NADH dehydrogenase 1 alpha subcomplex subunit 11
	1088579	0.850634	0.000979833	RpS16	Ribosomal protein S16	J
	186026	0.849468	0.00102725	Cox7A	COX7A subunit of cytochrome c oxidase	I
	48560	0.848935	0.00103203		YkoF-like protein	S
	1090919	0.848874	0.00103203		Hypothetical protein	S
	1092905	0.848743	0.00103203		Cytochrome b5	S
	1037042	0.848172	0.00105165		Lish motif-containing protein	Z
	1079552	0.847575	0.00107207		Hypothetical protein
	1037370	0.846795	0.00109469		Hypothetical protein
	1075342	0.846704	0.00109469		Sly1 vesicle trafficking sec1-like protein	U	Yes
	1111916	0.846385	0.00109469		Dolichol-phosphate mannosyltransferase subunit 3	S	Yes
	1070336	0.845566	0.00111887		Hypothetical protein
	1093051	0.845489	0.00111887		Hypothetical protein
	33258	0.844702	0.00114845		Hypothetical protein	U
	157255	0.844402	0.00114907	Tom7	Mitochondrial import receptor subunit TOM7	S	Yes
	175753	0.844353	0.00114907		Hypothetical protein
	1088459	0.84399	0.00116021		Hypothetical protein	S
	22046	0.84344	0.00116079		Mitochondrial distribution and morphology protein 35	S
	35997	0.843403	0.00116079		Aaldehyde dehydrogenase	E
	1088590	0.843335	0.00116079		Hypothetical protein
	1043291	0.843138	0.00116098		Peptide methionine sulfoxide reductase msrB	O
	1070494	0.842539	0.00117171		Hypothetical protein		Yes
	42887	0.842089	0.0011819		Hypothetical protein	S
	10920	0.840699	0.00124971		UBA domain-containing protein 7	S
	37208	0.840281	0.00124971		Cytochrome c1 heme lyase
	1039283	0.840189	0.00124971		Tanslational machinery component	J
	1062887	0.840018	0.00124971		Hypothetical protein	S
	1067203	0.839631	0.00125877		Hypothetical protein	S
	1102343	0.839384	0.00126768		Hypothetical protein
	1088935	0.839013	0.00127645		Oligosaccharyl transferase epsilon subunit
	35244	0.838542	0.00129446		ATP-dependent RNA helicase MRH4, mitochondrial
	29262	0.838159	0.00130194	Sdh4	Succinate dehydrogenase assembly factor 4, mitochondrial	S
	1048370	0.838105	0.00130194		Hypothetical protein
	24530	0.835675	0.0014255		DNA glycosylase		Yes
	1044393	0.835583	0.0014255	RpS12	Ribosomal protein S12	J
	1075002	0.835346	0.00143261		Hypothetical protein	J
	1114438	0.833744	0.00152847		WD40 repeat-like protein	A	Yes
	1104691	0.832856	0.00155559		SOH1-domain-containing protein
	1111376	0.832802	0.00155559		DUF1909-domain-containing protein	S	Yes
	1039368	0.83194	0.00159854		Glucocorticoid receptor-like	J
	1085502	0.831824	0.00159854		Heme peroxidase	S	Yes
	1107708	0.831729	0.00159854		Hypothetical protein	S	Yes
	1099244	0.831442	0.00160401		Hypothetical protein	S
	1017172	0.831249	0.0016094		Hypothetical protein	K
	1044754	0.831014	0.00161471		Hypothetical protein	A
	1113638	0.830537	0.00162511	Atp5	Mitochondrial F1-F0 ATP synthase, subunit F	S
	1114032	0.830514	0.00162511		Alpha beta-hydrolase	T
	28905	0.829566	0.00167571		N-acetyltransferase NAT13	S	Yes
	1031796	0.829484	0.00167571		Hypothetical protein	S
	1081836	0.829123	0.00169647		Hypothetical protein
	166434	0.828193	0.00174889		Aspartic peptidase A1	O
	1102271	0.827365	0.00180061		Hypothetical protein	V
	1072199	0.826883	0.00182801		Hypothetical protein	S
	1104902	0.826267	0.00186286		Hypothetical protein	S	Yes
	1065080	0.82612	0.00186616		BolA-like protein	T
	1088898	0.824727	0.00196211		Transcription elongation factor SPT4	K
	1092225	0.824058	0.00201076		FAD-binding domain-containing protein	C
	1052162	0.823547	0.00202187		Hypothetical protein	U
	1062544	0.823504	0.00202187		Peroxisomal membrane protein 4	U
	1071425	0.823335	0.00202187	Ndufb3	NADH dehydrogenase 1 beta subcomplex subunit 3	S
	1073785	0.823102	0.00202187		Anthranilate synthase component	E
	1091084	0.822802	0.00203878		Microsomal signal peptidase subunit	U
	48742	0.821773	0.00210277		Hypothetical protein	S
	1088450	0.821698	0.00210277		Hypothetical protein
	1111715	0.821556	0.00210277		Hypothetical protein		Yes
	48210	0.821051	0.00213458		37s ribosomal protein mitochondrial		Yes
	1066520	0.820945	0.00213458		Kinase-like protein		Yes
	1109094	0.820442	0.00216444		Bet1-like protein
	1052656	0.815261	0.00265397		Vitamin B6 biosynthesis protein	H
	1089880	0.814915	0.00267335		Histone H4	B
	1077063	0.814629	0.00269249		Hypothetical protein	S
	20463	0.813426	0.00279233		PAP2-domain-containing protein	I
	1089054	0.811968	0.00293414	Cox7C	Cytochrome c oxidase subunit 7C	S
	1045566	0.810803	0.00305381		Mitochondrial cytochrome c oxidase protein 20-like protein	S
	50760	0.810309	0.00307969		Ubiquitin-like protein	O
	1089785	0.809695	0.00313606	GT2	Glycosyltransferase family 2 protein	M
	1111667	0.808146	0.00329338		DUF605-domain-containing protein	S
	1038651	0.807325	0.00337403		Hypothetical protein	S
	1098754	0.806883	0.00341438		O-methylsterigmatocystin oxidoreductase	Q	Yes
	1092267	0.806375	0.00346081	EF-Tu	Translation elongation factor Tu	J	Yes
	1036479	0.805819	0.00349431		Carbon-nitrogen hydrolase	E
	1087856	0.805704	0.00349431		Hypothetical protein	S
	41480	0.805302	0.00352653		Aldo-keto reductase	S	Yes
	1040117	0.804841	0.00356456	Ndufb7	NADH dehydrogenase 1 beta subcomplex subunit 7	C
	1055546	0.804615	0.00356456		Hypothetical protein	T
	1088031	0.804602	0.00356456		Polysaccharide lyase family 14 protein	G
	1055641	0.803936	0.00363325		Hypothetical protein	S
	1032647	0.803707	0.00364523		Hypothetical protein	S
	49497	0.8018	0.00389223		RNA-binding protein rsd1	A
	50790	0.801294	0.00394582	Tim22	Mitochondrial import inner membrane translocase subunit TIM22	U
	1045129	0.800982	0.00395997	Sdh1	Succinate dehydrogenase assembly factor 1, mitochondrial	S	Yes
	1063672	0.800925	0.00395997		Nuclear segregation protein bfr1	S
	1050067	0.800641	0.00398209		Nonribosomal peptide synthetase 12	Q	Yes
	1099689	0.799997	0.00405826		Hypothetical protein	S
	1040104	0.799816	0.00406166		Hypothetical protein	S
	1034114	0.79966	0.00406502		Translocation protein	U	Yes
	1039188	0.799485	0.00406835		Protein transport protein Sec22	U
	185692	0.798981	0.00411607		Pseudouridine synthase	J
	1090383	0.79892	0.00411607	Cox6B	Cytochrome c oxidase subunit 6B	C
	49162	0.798424	0.0041659		FMN-linked oxidoreductase	F
	1016896	0.797943	0.00422107		Hypothetical protein		Yes
	1088048	0.797048	0.00433943	RpS7	Ribosomal protein S7	J	Yes
	1038623	0.795086	0.00462959		Dehydrase and lipid transport-domain-containing protein	I
	1028629	0.79484	0.00463625		Hypothetical protein	Z
	1046291	0.794785	0.00463625		Hypothetical protein	S
	1092251	0.794614	0.00464237		Hypothetical protein	A
	1114089	0.794054	0.00471063		Duf1687 domain containing protein	S
	48625	0.792596	0.00493387		DNA-directed RNA polymerase II subunit RPB9	K
	1016984	0.792402	0.00493387		Hypothetical protein		Yes
	1092217	0.792351	0.00493387		WD40 repeat-containing protein	S
	155157	0.791613	0.00503833		Hypothetical protein	S
	1070386	0.791065	0.00510868		Hypothetical protein	L
	1050178	0.790237	0.00520145		Hypothetical protein	S
	1087687	0.790169	0.00520145		Transcription factor prr1	K
	1075267	0.790002	0.0052047		2-dehydropantoate 2-reductase	E	Yes
	153711	0.789727	0.0052349		Ribosome recycling factor	J
	1048867	0.789286	0.00528632		G protein-coupled receptor 89	T
	156363	0.788837	0.00533571		Hypothetical protein		Yes
	1030506	0.788685	0.00533571		Hypothetical protein
	1074047	0.788638	0.00533571		Hypothetical protein	S	Yes
	1058509	0.787722	0.00548178		Aspartic peptidase A1	O
	1096842	0.787581	0.00548377		Hypothetical protein
	162343	0.787419	0.00548383	RpS19	Mitochondrial ribosome small subunit component RPS19	J
	1088726	0.787253	0.00548383		Hypothetical protein	U
	1110221	0.787194	0.00548383	Zuo1	Ribosome associated chaperone	O
	155156	0.786663	0.00555984		Efflux transporter	U
	153159	0.786169	0.00562951		Hypothetical protein
	1050203	0.785367	0.00573562		Hypothetical protein	K	Yes
	1099610	0.785363	0.00573562		TKL/TKL-ccin protein kinase	T
	1031527	0.784069	0.00595281		Nucleolus protein	B
	1037183	0.783836	0.00595281		DnaJ-domain-containing protein	O
	1054947	0.783754	0.00595281		Protein kinase activator	C
	1064864	0.783344	0.00600995		Carbohydrate kinase	F
	1060916	0.782992	0.00605549		Hypothetical protein	T
	1076765	0.782313	0.00616856		DEAD-domain-containing protein	A
	1034450	0.781831	0.00622615		Protein prenylyltransferase	O	Yes
	1093381	0.781712	0.00622615		Cysteine synthase	E
	1104434	0.781659	0.00622615		Hypothetical protein	C
	155740	0.780902	0.00632671	Sec6	Protein translocase SEC6	U
	1088362	0.780835	0.00632671		Hypothetical protein
	1104602	0.780804	0.00632671		Hypothetical protein
	1102869	0.78012	0.006437		ribosome disassembly	J
	1107152	0.780034	0.006437		Hypothetical protein	S	Yes
	1054901	0.7799	0.00643939		Yos1-like protein	S
	24995	0.779605	0.00647628		Hypothetical protein		Yes
	21524	0.779262	0.00649751		Calcium uniporter protein 5, mitochondrial	S	Yes
	1062524	0.779206	0.00649751		Choline/ethanolamine kinase	M	Yes
	1111368	0.77914	0.00649751	Bet1	Protein transport protein BET1	U
	1111655	0.778878	0.00652769	a1-2a	HD1 heomodomain transcription factor; A mating type protein	K
	1043999	0.778201	0.0066449		PDZ-binding protein	Z
	1101216	0.778093	0.0066449		ChaC-like protein	P
	25709	0.777579	0.00670559		HAD-like protein	S
	167791	0.777574	0.00670559		Hypothetical protein		Yes
	1032666	0.777231	0.00674979		GMC oxidoreductase	E	Yes
	1084474	0.777134	0.00674979		Histidine kinase	T
	18237	0.776727	0.00681321		Hypothetical protein	S
	158535	0.776397	0.00685992		Hypothetical protein	S
	24711	0.775687	0.00699221		Bestrophin, RFP-TM, chloride channel-domain-containing protein	S
	1053852	0.775397	0.00701946		Lipoyl synthase	H
	1075335	0.775331	0.00701946		WD40 repeat-like protein	A	Yes
	1113568	0.775209	0.00702033		ATPase, V0 complex, subunit D	C
	1029988	0.774944	0.00704513		Cysteine proteinase
	1092516	0.774866	0.00704513		RNA polymerase II subunit A C-terminal domain phosphatase	K
	1094912	0.774557	0.00708875		Short chain dehydrogenase	Q
	1034948	0.773994	0.00719078		Hypothetical protein
	165175	0.773555	0.00725575		Hypothetical protein		Yes
	1017064	0.77348	0.00725575	Ndufb10	NADH dehydrogenase 1 beta subcomplex subunit 10	S
	51113	0.773252	0.00728196		WD40 repeat-like protein	S
	1058689	0.773134	0.0072825		Hypothetical protein	M
	1053141	0.772596	0.00736012		Hypothetical protein
	1070073	0.772571	0.00736012		Hypothetical protein
	157417	0.771954	0.00747821		RRS1-domain-containing protein	J
	1043210	0.771638	0.00752618	Gh15	Glycoside hydrolase family 51 protein	G
	1078681	0.771304	0.00755211		CobW-domain-containing protein	H	Yes
	1110990	0.771301	0.00755211		FKBP-like protein	O
	1034694	0.771068	0.00758069		PIN domain-like protein	L
	1039986	0.770538	0.00768074		Alpha-L RNA-binding motif-containing protein	A
	1089245	0.769199	0.00798145		Ubiquitin
	1036512	0.768747	0.00806625		Glycerol-3-phosphate dehydrogenase	C
	1025436	0.768312	0.00814669		Hypothetical protein	S
	1059166	0.76815	0.00814669		Hypothetical protein	A
	1069979	0.76806	0.00814669		Hypothetical protein
	1078757	0.767976	0.00814669		TPR-like protein	S
	1069395	0.767562	0.00822344		CDP-diacylglycerol--serine O-phosphatidyltransferase	H
	1092252	0.767212	0.0082694		Hypothetical protein	S
	1092900	0.767158	0.0082694	Ndufa4	NADH dehydrogenase 1 alpha subcomplex subunit 4	S
	166336	0.765894	0.00856847		Hypothetical protein
	1033342	0.765613	0.0086131		Serine palmitoyltransferase	E
	155397	0.76514	0.00870928		Acyl-CoA N-acyltransferase	S
	1088759	0.764992	0.00871888		Adenosine kinase	G
	1087562	0.764837	0.00873062		Urm1-domain-containing protein	O
	1082413	0.76454	0.00876331		Hypothetical protein	S	Yes
	1083512	0.764494	0.00876331		Altered inheritance of mitochondria protein 9, mitochondrial	S
	1026389	0.763425	0.00899052		Homeodomain 2 mating type protein	K
	1106857	0.763323	0.00899052		Hypothetical protein	K	Yes
	1105887	0.76309	0.00902425		Hypothetical protein	S
	22143	0.761804	0.00929881	CE16	Carbohydrate esterase family 16 protein		Yes
	1008602	0.761776	0.00929881		Actin-like ATPase domain-containing protein	Z
	1043760	0.761771	0.00929881		Hypothetical protein	S
	1102433	0.761378	0.00937849		Hypothetical protein
	155732	0.761053	0.0094397	a1-2b	HD1 homeodomain transcription factor; A mating type protein	K
	1078365	0.7603	0.00962365		UbiE/COQ5 methyltransferase	H
	1073433	0.76011	0.0096471		Hypothetical protein	J
	24177	0.759895	0.00965772		Mg-dependent DNase	L
	1090862	0.759857	0.00965772		Hypothetical protein		Yes
	1095121	0.759476	0.00970683		4A/4B type thioredoxin-like protein
	1099585	0.759471	0.00970683		UPF0287-domain-containing protein	O
	1086600	0.759291	0.009728		Hypothetical protein		Yes
	1096207	0.758888	0.00981408		Hypothetical protein	K	Yes
	1088350	0.758769	0.00981754	Sba1	Co-chaperone that binds and regulates Hsp90 family chaperones	O
	1101734	0.758566	0.00984558		Survival of motor neuron-related-splicing factor 30	A
	1100428	0.758224	0.00991452		Hypothetical protein
	49535	0.757143	0.0101724	RpS24	37S ribosomal protein S24, mitochondrial	J
	1059502	0.756939	0.0101982		Hypothetical protein	S
	1111254	0.756845	0.0101982		Hypothetical protein
	173829	0.75656	0.0102243		G1/S-specific cyclin pas1	S
	1114105	0.756547	0.0102243		Hypothetical protein	A
	1091172	0.755019	0.0106596		Hypothetical protein	S
	1088934	0.754876	0.0106712	Sod2	Manganese superoxide dismutase	P
	24794	0.754658	0.0107064		Hypothetical protein		Yes
	161045	0.754249	0.0108016		Hypothetical protein
	1034298	0.75408	0.0108217		Hypothetical protein
	1088531	0.753816	0.0108719		Hypothetical protein
	1098437	0.75293	0.011121		Uricase	Q
	37280	0.752596	0.0111339		Leucine-tRNA ligase	J	Yes
	1110514	0.752576	0.0111339		L-methionine transporter	E
	53151	0.752236	0.0112042		Phosphoribosylglycinamide formyltransferase	G	Yes
	1075071	0.752068	0.0112042		Dihydrofolate reductase	H
	1112326	0.751965	0.0112042		Hypothetical protein		Yes
	48191	0.751257	0.0113939		Hypothetical protein	S
	1113824	0.749887	0.0117796		Cystathionine beta-lyase
	1065062	0.749173	0.0119865		Phosphatases II/Dual specificity phosphatase	V
	1088246	0.748909	0.0120415		Hypothetical protein
	1091061	0.748682	0.012084		Methyltransferase-like protein 7B	Q	Yes
	1051135	0.748524	0.0121029		Histone-fold-containing protein	K
	158218	0.747924	0.0122465		Hypothetical protein
	1038931	0.747902	0.0122465		Amidohydrolase 2	S
	1038219	0.74741	0.0123589		RNA-binding domain-containing protein	A
	1042370	0.747375	0.0123589		Hypothetical protein	K
	1067605	0.747125	0.0124104	Scj1	DnaJ-domain-containing protein	O	Yes
	161193	0.746648	0.012502		High affinity methionine permease	E
	1079346	0.746507	0.012502		Hypothetical protein	S	Yes
	1089076	0.746441	0.012502		Hypothetical protein
	1036431	0.745581	0.0127413		Exocyst complex component sec3 subunit	U
	1114565	0.744671	0.0130325		SURF4-domain-containing protein	U
	1044758	0.744544	0.0130418		Phosphodiest-domain-containing protein	S	Yes
	1055998	0.744242	0.0130948		BRO1 domain-containing protein	S
	1073569	0.744187	0.0130948		c-1-tetrahydrofolate synthase	H
	1077823	0.744098	0.0130948		FAD-dependent thiol oxidase	O
	1091190	0.74393	0.0131197		Receptor expression-enhancing protein 4	V
	1037639	0.743802	0.0131298	RpL35	37S ribosomal protein S35, mitochondrial	S
	20801	0.743697	0.0131317		DNA-directed RNA polymerases I and III subunit RPAC1	K
	23655	0.743477	0.013176		RIO1-domain-containing protein	T
	1092339	0.743166	0.0132174	RpL4	Ribosomal protein L4	J
	1051730	0.742792	0.0133183	Qrc8	Cytochrome b-c1 complex subunit 8	C
	1014983	0.74252	0.0133824		Hypothetical protein	L
	27955	0.742355	0.0134067		Amino acid permease-domain-containing protein	E
	1068930	0.742139	0.0134506		Signal transducer	U
	1034456	0.741994	0.013468		Haloacid dehalogenase	S
	1112858	0.741429	0.0136422	RpS8e	Ribosomal protein S8e	J
	701	0.741219	0.013684		Hypothetical protein
	1104368	0.740763	0.013819		Zinc finger matrin-type protein 2	A
	1089861	0.740662	0.0138205		Hypothetical protein		Yes
	157925	0.740443	0.0138495		Hypothetical protein		Yes
	1035509	0.740391	0.0138495		Lysophospholipase I	I
	1042339	0.739858	0.0140152		Hypothetical protein
	1054419	0.739667	0.0140401		Calreticulin-domain-containing protein		Yes
	1077525	0.7396	0.0140401		Methylenetetrahydrofolate reduct	E
	1103434	0.739109	0.0141543		RNA-binding domain-containing protein	A
	1063742	0.738375	0.0144014		Deoxyhypusine synthase	O
	1087650	0.737653	0.0145988		Hypothetical protein	T
	1091231	0.737584	0.0145988		Hypothetical protein
	1064483	0.737314	0.0146502		Cora-domain-containing protein	P
	1064869	0.737227	0.0146502	GPI	Glucose-6-phosphate isomerase (EC 5.3.1.9)	G
	1103471	0.737166	0.0146502		Hypothetical protein
	1113077	0.736852	0.014737		Thioesterase/thiol ester dehydrase-isomerase	S
	53288	0.73645	0.0148591		Isochorismatase hydrolase	V	Yes
	1097803	0.735741	0.0150675		Proteophosphoglycan ppg4	S
	1048836	0.735576	0.0150709		Exosome component Rrp46	J
	1099008	0.7355	0.0150709		Hypothetical protein	U
	1106909	0.735448	0.0150709		Carotenoid ester lipase precursor	G	Yes
	1088573	0.734927	0.0152439		DUF866-domain-containing protein	S
	1092457	0.734449	0.0154004		Hypothetical protein	S
	1110219	0.733889	0.0155925		Universal stress protein A family protein C25B2.10	T
	7263	0.733453	0.0156225		Hypothetical protein	Y
	29973	0.733413	0.0156225		Diaminohydroxyphosphoribosylamino-pyrimidine deaminase	F
	157903	0.733325	0.0156225		Hypothetical protein
	166542	0.733237	0.0156225		Hypothetical protein	T
	1050952	0.733043	0.0156225		Dna-directed rna polymerase ii kda polypeptide	K
	1089374	0.732971	0.0156225		Hypothetical protein	K
	1089913	0.732968	0.0156225		Hypothetical protein
	1092096	0.732852	0.0156225		Hypothetical protein	J
	1092554	0.732754	0.0156225		Hypothetical protein	T
	1101535	0.732735	0.0156225		Hypothetical protein	E
	1113095	0.732607	0.0156225		amidase signature enzyme	J
	157555	0.731714	0.0159177		Hypothetical protein
	1076047	0.731482	0.0159763		4'-phosphopantetheinyl transferase	S
	1105479	0.731201	0.0160563		Hypothetical protein	S
	1039525	0.730888	0.0161117		Hypothetical protein	S
	1042229	0.730856	0.0161117		Mitochondrial carrier	C
	1090451	0.730736	0.0161117		Hypothetical protein
	1090538	0.730614	0.0161117		ATP synthase subunit g, mitochondrial	C
	24579	0.730319	0.0161942		Subunit common to RNA polymerase I	K
	51796	0.73019	0.0161942		UAA transporter	P	Yes
	1045884	0.730077	0.0161942		Hypothetical protein
	1072726	0.729968	0.0161942		Hypothetical protein	S
	173292	0.729594	0.0162372		RuvB-like helicase 1	L
	1037669	0.729556	0.0162372		Hypothetical protein	G
	1076909	0.729538	0.0162372		ATP-binding protein	G
	1082887	0.729467	0.0162372		Hypothetical protein
	1102434	0.729353	0.0162372		Hypothetical protein
	1104824	0.72933	0.0162372		Hypothetical protein	K
	1052544	0.729225	0.0162444	Qrc7	Cytochrome b-c1 complex subunit 7	C
	1100679	0.72873	0.0164168		Hypothetical protein	S
	1088731	0.728181	0.0165837		Related to TIM11-subunit E of the dimeric form of mitochondrial F1F0-ATPase	S
	1111838	0.727728	0.0167335	RpL28	Ribosomal protein L2	J
	1098711	0.727429	0.0168252		Hypothetical protein
	1074655	0.727188	0.0168914		S-adenosyl-L-methionine-dependent methyltransferase	J
	19659	0.726199	0.0172505	RpL37	54S ribosomal protein L37, mitochondrial	S
	160371	0.726168	0.0172505		Hypothetical protein
	160383	0.726026	0.0172505		Hypothetical protein	S	Yes
	1060911	0.725964	0.0172505		Putative sdh1-succinate dehydrogenase flavoprotein mitochondrial	S
	1085497	0.72586	0.0172505		Hypothetical protein
	1092050	0.725844	0.0172505		Hypothetical protein	S
	1052460	0.725587	0.0173259		Hypothetical protein	S
	1077561	0.725128	0.0174918		Hypothetical protein	S
	1101850	0.725021	0.0175004		Hypothetical protein	A
	1038450	0.723993	0.0178698		Hypothetical protein
	1042747	0.723896	0.0178698		Hypothetical protein
	1054987	0.723885	0.0178698		Short-chain dehydrogenase	Q
	1057956	0.723855	0.0178698		Mynd finger domain-like protein	S
	166368	0.723541	0.0179733		Beta-flanking protein	S
	160369	0.722333	0.0184124		Hypothetical protein
	1103290	0.722239	0.0184124		Adenine phosphoribosyltransferase	F
	1113189	0.721984	0.0184124		S-adenosyl-L-methionine-dependent methyltransferase	Q
	1076995	0.721812	0.0184337		Iron-sulfur cluster assembly accessory protein Isa2
	1104413	0.721767	0.0184337		Hypothetical protein
	1047612	0.721494	0.0184812		Peroxisomal acyl-CoA-dehydrogenase	C	Yes
	1046786	0.721367	0.0185005		Alpha/beta-hydrolase	S
	1051758	0.720364	0.0189326		Snorna binding protein	S
	1045991	0.719961	0.0190839		DASH outer kinetochore protein	S
	1035435	0.719482	0.019273		Homoserine kinase	E
	1097207	0.718954	0.0194377		Hypothetical protein	H
	1063717	0.718633	0.0194778		UBC-like protein	O
	1075572	0.718523	0.0194897		D-isomer specific 2-hydroxyacid dehydrogenase	C
	1089691	0.718175	0.0196181		Aldo/keto reductase	S
	176123	0.717941	0.0196911		DUF1960-domain-containing protein	S
	1112704	0.717695	0.0197288		Hypothetical protein	S
	61673	0.717265	0.0198986		ARM repeat-containing protein	T	Yes
	1095003	0.717042	0.0199671		Oxysterol-binding protein-like protein 1	T
	1111261	0.716796	0.0200476		Hypothetical protein
	1055245	0.716683	0.020061		Isochorismatase hydrolase	Q
	1102446	0.716601	0.020061		PLP-dependent transferase	E
	1050761	0.716137	0.0201973		Hypothetical protein		Yes
	1082394	0.716136	0.0201973	RpL1	Ribosomal protein L1	J
	1107238	0.716076	0.0201973		Hypothetical protein		Yes
	20363	0.715834	0.0202582		Hypothetical protein	U
	1037677	0.715737	0.0202582		NAD(P)-binding protein	Q
	1087983	0.715704	0.0202582		Probable VPS1-member of the dynamin family of GTPases	U
	1079870	0.715193	0.0204724	Mef1	Elongation factor G, mitochondrial	J
	39205	0.715026	0.0205138		Riboflavin kinase	H
	1099184	0.714945	0.0205138		Hypothetical protein	E
	1044473	0.714852	0.0205193		Hypothetical protein	E
	1054325	0.71469	0.0205589	TFIID	Transcription initiation factor TFIID complex 60 kDa subunit	K
	1052272	0.714596	0.0205648		Hypothetical protein		Yes
	1113225	0.713917	0.0208672		Hypothetical protein
	1113709	0.713682	0.0209455		Hypothetical protein		Yes
	1104337	0.713545	0.0209733		U6 snRNA-associated Sm-like protein LSm2	A
	156616	0.713354	0.0210009		Hypothetical protein
	1037842	0.713327	0.0210009		WD-40 repeat-containing protein	E
	39433	0.713098	0.0210764		Like-Sm ribonucleo protein	A
	1053486	0.712966	0.0210927		FAD-linked oxidoreductase	E
	1092099	0.712902	0.0210927		Chloroplast lipoate protein ligase
	1063626	0.712531	0.021242		Nep1-domain-containing protein	J
	172222	0.71218	0.0213815		Hypothetical protein
	1090006	0.711787	0.0215056		Phosphoglycerate mutase-like protein	S
	1100680	0.711778	0.0215056		Dus-domain-containing protein	J
	1093998	0.71148	0.0216189		Hypothetical protein
	1102241	0.710977	0.0218255		MFS general substrate transporter	G	Yes
	1106304	0.710924	0.0218255		CobW-domain-containing protein	H
	1059934	0.710156	0.022188		Hypothetical protein
	1091867	0.710061	0.022188		Transcription initiation factor IIE subunit alpha	K
	1096628	0.709998	0.022188		Hypothetical protein
	175834	0.709738	0.0222535		NAD(P)-binding protein	C	Yes
	1093564	0.709683	0.0222535		Hypothetical protein
	1104496	0.709632	0.0222535		Hypothetical protein
	1056503	0.70954	0.0222599		Anthranilate synthase	E
	1051036	0.709395	0.0222615	Mrm2	Mitochondrial rRNA Methyl transferase	D
	1053052	0.709324	0.0222615		Ubiquitin-conjugating enzyme	O
	1061588	0.709261	0.0222615		Adenylate kinase 1	F
	1092500	0.709216	0.0222615		Coatomer subunit gamma
	1100697	0.708888	0.022394		WD-repeat protein	S
	1017219	0.708687	0.0224594	Rox1	Probable repressor ROX1	K	Yes
	1104438	0.708403	0.0225689		FAD/NAD-P-binding domain-containing protein
	1018429	0.707829	0.022827		Pentatricopeptide repeat-containing protein
	1058322	0.707742	0.022827		Gmp synthase	F
	1068225	0.707688	0.022827	Gh61	Glycoside hydrolase family 61 protein	S	Yes
	1083788	0.707505	0.0228835		Chromatin associated protein KTI12	F
	1100732	0.707363	0.0229174		Hypothetical protein	J
	163834	0.707138	0.0229539		DHH phosphoesterase
	1071164	0.706963	0.0230062		Hypothetical protein
	1099885	0.706737	0.0230865		Hypothetical protein
	1056572	0.706604	0.0231163		Hypothetical protein	J
	155731	0.706149	0.0233233		Homeodomain mating-type protein	K
	1039022	0.705054	0.0238752		P-loop containing nucleoside triphosphate hydrolase protein	J
	1090965	0.705002	0.0238752		Hypothetical protein
	1078238	0.704706	0.0239535		Dual specificity kinase 1	T	Yes
	1052256	0.704394	0.0240854		Methionine adenosyltransferase	H
	1075181	0.704304	0.0240917	Gt21	Glycosyltransferase family 21 protein
	1102145	0.70402	0.0242084		Duf953 domain protein	S
	1075291	0.703923	0.0242187	Gt22	Glycosyltransferase family 22 protein	G
	1088755	0.70371	0.0242954		YjgF-like protein	J
	1048577	0.703102	0.024554		Histone 2A	B
	1049195	0.702862	0.0246473	Ssz1	Heat shock protein 70	O
	1054002	0.702213	0.0249572		Vesicular-fusion protein SEC17	U
	1101349	0.70217	0.0249572		Hypothetical protein
	1056728	0.700786	0.0256804		Glyoxylate dehydrogenase	C
	1057224	0.70066	0.0257087		Outer dynein arm light chain 8	Z
	1073778	0.699758	0.0261965		FAD/NAD-P-binding domain-containing protein	F
	1094578	0.699692	0.0261965		Pseudouridine synthase	A
	156139	0.699344	0.0263603		Hypothetical protein
	27956	0.699247	0.0263714		Progesterone binding protein	S
	1054066	0.699143	0.0263876		Hypothetical protein	K
	1036021	0.698631	0.0266161		zf-DHHC-domain-containing protein	S
	1068435	0.698613	0.0266161		SET domain-containing protein	B
	1036262	0.698209	0.0267914		Thioesterase/thiol ester dehydrase-isomerase	I
	1087921	0.698172	0.0267914		Hypothetical protein
	33155	0.697938	0.0268877		Hypothetical protein	S	Yes
	1091142	0.697626	0.0270322		P-loop containing nucleoside triphosphate hydrolase protein	Q
	1063499	0.697153	0.0272568	Gh92	Glycoside hydrolase family 92 protein	G
	1087808	0.69711	0.0272568		Hypothetical protein
	52581	0.696861	0.0273335	Atm1	ABC transporter, mitochondrial	Q
	1092625	0.696833	0.0273335		Choline/ethanolaminephosphotransferase	I
	1096123	0.696571	0.0274488		Related to epoxide hydrolase	I	Yes
	157796	0.696462	0.027469		Hypothetical protein
	1050656	0.696026	0.0276945		Macrofage activating glycoprotein	S	Yes
	32281	0.695697	0.027816		Isoprenoid synthase domain-containing protein	I
	1063165	0.69568	0.027816		Splicing factor 3B, subunit 5	A
	1066914	0.695502	0.0278802		Cornichon
	35271	0.695214	0.0280143		GINS complex, Psf1 component	L
	153195	0.694951	0.0280956		Serine proline rich protein
	161718	0.694877	0.0280956		Hypothetical protein		Yes
	1039483	0.694758	0.0280956		Mitochondrial carrier	C
	1080590	0.694711	0.0280956		Peptide-n4-(n-acetyl-beta-glucosaminyl)asparagine amidase a	S
	1090525	0.694501	0.0280956		Hypothetical protein
	1103481	0.694446	0.0280956		Hypothetical protein
	1114066	0.694403	0.0280956		Iron reductase
	1114746	0.693754	0.0284107		Hypothetical protein
	1051584	0.69328	0.0285699		2-phosphoglycolate phosphatase	P
	1048826	0.693006	0.0286975	NdufA6	NADH-ubiquinone oxidoreductase Complex1 subunit	C
	26355	0.692506	0.028911		DNA-directed RNA polymerase I polypeptide 2	H
	31767	0.692356	0.028911		TBCD protein	O	Yes
	167152	0.692278	0.028911		Hypothetical protein
	1034291	0.692131	0.028911		DUF339-domain-containing protein	S
	1038983	0.692119	0.028911		Putative ferric reductase transmembrane component
	1040246	0.692039	0.028911		GTP cyclohydrolase I	H
	1048752	0.691889	0.028911	Ste3	Fungal pheromone STE3G-protein-coupled receptor	S
	1076260	0.691858	0.028911		Putative urease accessory protein UreF-like	O
	1086413	0.691803	0.028911		G protein-coupled glucose receptor regulating Gpa2-domain-containing protein	S
	1100825	0.691764	0.028911		Hypothetical protein
	1101706	0.691753	0.028911		glycine dehydrogenase	E
	1103027	0.691614	0.028911		MFS general substrate transporter	G
	1103133	0.691609	0.028911		Hypothetical protein
	1111272	0.691598	0.028911		Sm-like ribonucleo protein	A
	1114088	0.691556	0.028911		Rhodanese domain-containing protein	P
	1071289	0.691423	0.0289488		Hypothetical protein	K
	1105749	0.691243	0.0290181		Hypothetical protein
	1040237	0.690933	0.0291225		ClpS-like protein	J
	1057122	0.690875	0.0291225	GH79	Glycoside hydrolase family 79 protein	S
	1070677	0.690795	0.0291225		Hypothetical protein
	1074666	0.690787	0.0291225		Hypothetical protein
	1044784	0.690465	0.029285		Polyketide synthase	I
	1093081	0.690193	0.0294145		Phosphoadenosine phosphosulfate reductase thioredoxin	E
	24268	0.690086	0.0294365		Pentatricopeptide repeat-containing protein	S
	1020351	0.689975	0.0294617		FAD/NAD(P)-binding domain-containing protein	C
	174596	0.689552	0.0296433		ICMT-domain-containing protein	O
	1079627	0.689458	0.0296571		Hypothetical protein	S
	1059932	0.688982	0.029923		Glycine hydroxymethyltransferase	H
	1107638	0.688771	0.0300148		Alpha-ketoglutarate-dependent sulfonate dioxygenase	E
	154010	0.688654	0.0300441		Hypothetical protein
	1103244	0.688555	0.0300534		PLP-dependent transferase	E
	1105688	0.688293	0.0300913		Cytochrome c oxidase-assembly factor COX23, mitochondrial	O
	24767	0.687888	0.0302125		Hypothetical protein	S	Yes
	1073873	0.687856	0.0302125		UPF0538 protein	S
	1094342	0.687821	0.0302125		DBR1-domain-containing protein	A
	159146	0.687222	0.0305423		Hypothetical protein	T
	1057320	0.687133	0.0305423		Histone H3	B
	1101995	0.687112	0.0305423	Dia4	Seryl-tRNA synthetase	J
	172939	0.686294	0.0309493		Inositol phosphatidylinositol phosphatase
	1028171	0.686193	0.0309692		Hypothetical protein
	49322	0.685822	0.0310872		Pyridoxal phosphate-dependent transferase	E
	173733	0.685791	0.0310872		Transcription factor	K	Yes
	1032541	0.685722	0.0310872		GTPase	S
	1056867	0.685699	0.0310872		T-complex protein 1	O
	1064157	0.685662	0.0310872		Cobalamin-independent methionine synthase	E
	51369	0.684852	0.0315523		NAD(P)-binding protein
	1093504	0.684723	0.0315523		Late endosome to vacuole transport-related	U
	1102411	0.684697	0.0315523		Hypothetical protein	S
	1069968	0.684431	0.0316538		Hypothetical protein
	1089511	0.684407	0.0316538		UPF0041-domain-containing protein	C
	60781	0.684291	0.0316682		Methyltransferase type 11
	1101251	0.684244	0.0316682		MutS protein homolog 4	L
	1045471	0.683759	0.0318382	Mob2	Maintenance of ploidy protein mob2	D
	1091412	0.683725	0.0318382		Aflatoxin-detoxifizyme	O
	1099153	0.683715	0.0318382		Hypothetical protein	S
	1033382	0.683626	0.0318487		Hypothetical protein	J
	1044119	0.683556	0.0318487		Flavin reductase like domain-containing protein	S
	1078988	0.683445	0.0318487		mtDNA inheritance protein Dml1	Z
	1098291	0.683418	0.0318487		Calponin homology domain-containing protein	Z
	1050814	0.682772	0.0322001	NdufS8	NADH dehydrogenase iron-sulfur protien 8	A
	29063	0.682501	0.0322583		Hypothetical protein
	1087624	0.682478	0.0322583		CNDP dipeptidase	E
	23722	0.682339	0.0323063		Signal recognition particle 68	U
	1111638	0.682226	0.0323369	Cfd1	Cytosolic Fe-S cluster assembling factor CFD1	D
	1054917	0.682132	0.0323499		P-loop containing nucleoside triphosphate hydrolase protein	K
	34087	0.681674	0.0325119		Thiamin pyrophosphokinase	H
	1102341	0.681626	0.0325119	Uge1	UDP-glucose 4-epimerase (EC 5.1.3.2)	M
	1102787	0.681558	0.0325119		Hypothetical protein
	161713	0.681344	0.0326135		Hypothetical protein	K
	1063680	0.681107	0.0326903		Acetoacetyl-CoA synthetase	I
	1067504	0.681016	0.0326903		DUF1183-domain-containing protein	S
	1110818	0.680978	0.0326903		Carboxypeptidase C	O
	1095975	0.680622	0.0328785		Hypothetical protein	S	Yes
	1061076	0.680327	0.0329666		Translation factor GUF1, mitochondrial	J
	1108523	0.680291	0.0329666		Actin-like ATPase domain-containing protein	O
	1088143	0.679593	0.0333156		RBP11-like subunits of RNA polymerase	K
	1063833	0.679402	0.0334027		Ubiquitin activating enzyme	O
	1091334	0.679322	0.0334115	Pda1	Mitochondrial pyruvate dehydrogenase E1 component beta subunit (EC 1.2.4.1)	C
	1111643	0.678884	0.0336268		Glutamate-rich WD repeat-containing protein	B
	158534	0.677768	0.034269		Hypothetical protein
	1075194	0.677747	0.034269		U3 snoRNP-associated protein Rrp5	A
	1078653	0.677722	0.034269		Hypothetical protein
	1077025	0.677457	0.0343714		Hypothetical protein	O
	1079745	0.677391	0.0343714		Lysine/ornithine N-monooxygenase	Q
	1090315	0.677328	0.0343714		Hypothetical protein
	1103548	0.677309	0.0343714		DNA mismatch repair protein Mlh3	L
	1101978	0.677022	0.0345313		37S ribosomal protein S25, mitochondrial	J
	23710	0.676873	0.0345781		Hypothetical protein	S
	1074969	0.676822	0.0345781		Hypothetical protein
	153004	0.676371	0.0347171		Nuclear protein hcc-1	S
	1071269	0.676364	0.0347171		Pyridoxamine 5'-phosphate oxidase-domain-containing protein	S
	1099102	0.676321	0.0347171		DUF1783-domain-containing protein	S
	1110847	0.676294	0.0347171		Hypothetical protein	S
	1034059	0.675903	0.0348568		Translocation protein sec66	U
	1068285	0.675902	0.0348568		Acetyl-CoA synthetase-like protein	Q
	1075402	0.675882	0.0348568		Putative T-complex protein 1 subunit eta	O
	1099139	0.675772	0.0348568		Ubiquitin-conjugating enzyme	O
	1101985	0.675768	0.0348568		Hypothetical protein	S
	159742	0.67565	0.0348942		Deoxyribose-phosphate aldolase	F
	1035224	0.675528	0.0349342		Hypothetical protein	O
	1030488	0.675382	0.0349927		DUF1715-domain-containing protein	Q
	53382	0.674919	0.0352357		Hypothetical protein	O
	1016789	0.674811	0.0352666	RpL35	50S ribosomal protein L35	J
	1112166	0.674597	0.0353759		P-loop containing nucleoside triphosphate hydrolase protein	T
	1101510	0.674219	0.0356079		Cytochrome P450	Q
	1068054	0.6741	0.0356464		Karyopherin Kap95	U
	1046582	0.673943	0.0357134		Hypothetical protein
	1096620	0.673869	0.0357134		Hypothetical protein
	1107396	0.673811	0.0357134		Hypothetical protein	G
	1042223	0.673576	0.0357973	Tfb4	Transcription factor Tfb4
	1080092	0.673566	0.0357973		Hypothetical protein	O
	1078730	0.673166	0.0360162		Cytochrome P450	Q
	1093789	0.67299	0.0360804		Arp2/3 complex	Z
	1046257	0.672664	0.0361825		Phospholipase D	I
	1077222	0.672577	0.0361825		Kinase-like protein	T
	1091662	0.672518	0.0361825		Zinc-finger of mitochondrial splicing suppressor 51-domain-containing protein	S
	1092046	0.672431	0.0361825		Arginine biosynthesis bifunctional protein ARG7	E
	1112646	0.672415	0.0361825		WD40 repeat-like protein
	1113268	0.672393	0.0361825		Actin filament-coating protein tropomyosin	Z
	185721	0.672321	0.0361874		Plasma membrane proteolipid 3	S
	1099406	0.672129	0.0362827		Glia maturation factor beta	W	Yes
	1070897	0.671811	0.0364102		Hypothetical protein
	1108004	0.671763	0.0364102		Hypothetical protein
	1075208	0.6715	0.0365307		Aminoimidazole ribonucleotide synthetase	F
	1099515	0.671474	0.0365307		Hypothetical protein
	1092990	0.67139	0.0365444		Nicotinate-nucleotide diphosphorylase	H
	1061994	0.671236	0.0365819		Arabinogalactan endo-1,4-beta-galactosidase	G
	1091865	0.670898	0.0367558		Coatomer, alpha subunit	U
	1111419	0.670852	0.0367558		D-galacturonic acid reductase	S
	30419	0.67055	0.0369221		Putative allantoinase 1	S	Yes
	1041927	0.670488	0.0369221		NAD-P-binding protein	S
	1047278	0.670435	0.0369221		Exosome complex component ski6	J
	1057861	0.670374	0.0369221		Peptidyl-prolyl cis-trans isomerase	O
	1098183	0.669596	0.0374197		Profilin	Z
	1035256	0.669496	0.0374388		Microsomal signal peptidase 25 kDa subunit-domain-containing protein	U
	1067161	0.669442	0.0374388		Type 1 phosphatases regulator YPI1	S
	1040078	0.669307	0.0374925		Like-Sm ribonucleo protein	A
	1036786	0.669087	0.0375787		Putative rRNA pseudouridine synthase	J
	1045585	0.669067	0.0375787		Sensitive to high expression protein 9	S
	1088461	0.668922	0.037641		Sm-like ribonucleo protein	A
	1082174	0.668057	0.0382024		Prefoldin subunit 6	O
	1090966	0.668008	0.0382024	Cbm19	Carbohydrate-binding module family 19 protein	T
	48543	0.667933	0.0382107		DUF836-domain-containing protein	S
	160128	0.667677	0.0383551		Voltage-dependent anion channel-domain-containing protein	P
	1088602	0.667585	0.0383551		YhhN-like protein	S
	1104173	0.667556	0.0383551		PIG-U-domain-containing protein	S
	1094465	0.667477	0.0383666		Protein disulfide isomerase	O
	1063669	0.667374	0.0383974		DUF1682-domain-containing protein	S
	1098974	0.667204	0.0384805		Hypothetical protein
	1038273	0.666631	0.0388321		WD40 repeat-like protein	S
	1039720	0.666352	0.0389168		Hypothetical protein
	1091554	0.666334	0.0389168		T-complex protein 1	O
	1091973	0.666205	0.0389672		Histidine-phosphotransfer domain HPT domain-containing protein	T
	1111598	0.665789	0.0392478		Hypothetical protein
	1105460	0.665523	0.0393584		MFS general substrate transporter	G
	1095079	0.665049	0.0396881		Inositol phosphorylceramide synthase catalytic subunit aur1	S
	49531	0.664906	0.0397517		Hypothetical protein	S
	1051577	0.664272	0.0402137		DUF757-domain-containing protein	S
	50687	0.664023	0.0402684		G-alpha-domain-containing protein
	1029448	0.663996	0.0402684		tRNA (guanine-N(1)-)-methyltransferase	S
	1033992	0.663955	0.0402684		BRO1-domain-containing protein	S
	1091586	0.663906	0.0402684		Saccharopine dehydrogenase	E
	1107748	0.663887	0.0402684		Calcium-dependent phosphotriesterase	S
	40162	0.663713	0.0402725		FK506-binding protein	O
	1036379	0.663711	0.0402725		Adaptor protein complex sigma subunit	U
	1096263	0.663692	0.0402725		DASH complex subunit ask1	S
	1048190	0.663437	0.0403871		Noc2-domain-containing protein	J
	1102637	0.663425	0.0403871		Hypothetical protein
	1036555	0.663257	0.0404214	Hdac8	Histone deacetylase 8 (EC 3.5.1.98)	B
	1068184	0.663138	0.0404521		Auxin efflux carrier	S
	1087686	0.663093	0.0404521		HSF-type DNA-binding-domain-containing protein
	1089648	0.662924	0.0405392		Dynactin subunit P25	Z
	1078342	0.662738	0.0406397		DEAD-domain-containing protein	A
	1099731	0.662651	0.0406597		FAD dependent oxidoreductase	E
	52286	0.662466	0.0407595		DUF1295-domain-containing protein	S
	1068235	0.662321	0.0408271		Sm-like ribonucleo protein	A
	1046650	0.662245	0.040828		Obg-like ATPase 1	J
	1064266	0.66218	0.040828		Hypothetical protein	K
	1066218	0.662108	0.040828		Hypothetical protein	S
	1093287	0.66207	0.040828		21 kDa subunit of NADH dehydrogenase	S
	1041421	0.661895	0.0409208	Clr3	Histone deacetylase clr3, EC 3.5.1.98 (Cryptic loci regulator 3)	B
	1113231	0.661369	0.0412508		Hypothetical protein
	172669	0.661205	0.0413018		NCS1 nucleoside transporter family
	1064535	0.661183	0.0413018	RpL13	50S ribosomal protein L13	J
	1111062	0.661053	0.041307	RpL25	60s ribosomal protein L25	J
	19893	0.660731	0.0415217		MFS general substrate transporter	S
	1090462	0.660614	0.0415675		Hypothetical protein
	48053	0.660509	0.0416036		HAD-like protein	S
	154872	0.660441	0.0416088		Hypothetical protein
	1100120	0.660238	0.0417259		Hypothetical protein	T
	42942	0.659819	0.0419915		Hypothetical protein	O
	1101419	0.659796	0.0419915		Hypothetical protein
	1068145	0.659648	0.0420639		Ubiquitin-conjugating enzyme	O
	1101846	0.659576	0.0420719		Spindle assembly checkpoint protein
	1057263	0.65933	0.0422265		V-type ATPase	C
	1107095	0.659073	0.0423914		Hypothetical protein	S
	1091507	0.658439	0.0428747		V-type proton ATPase subunit D	C
	49482	0.658265	0.0429706		UPF0041-domain-containing protein	C
	1074314	0.658077	0.0430542		DUF1000-domain-containing protein	O
	1040229	0.657889	0.0431334		Cytochrome c oxidase assembly factor 5	O
	1024934	0.657342	0.0435488	RpL30	Ribosomal protein L30e-like protein	A
	1087382	0.657192	0.0436249		Hypothetical protein
	199584	0.656992	0.0437447		Pheromone-like peptide		Yes
	27952	0.656867	0.0437995		mRNA 3'-end-processing protein YSH1	A
	1103701	0.656669	0.0439171		Hypothetical protein
	1024283	0.656276	0.0442049		Hypothetical protein	S
	1036712	0.656072	0.0443292		Nuclear movement protein nudC	T
	1088966	0.65585	0.0444687	Ndufa12	NADH dehydrogenase 1 alpha subcomplex subunit 12	C
	1080587	0.655685	0.0445063		Hypothetical protein	S
	1087678	0.65568	0.0445063		ATPase, F0 complex, subunit J	S
	1092218	0.655624	0.0445063		Initiation factor 3	J
	159689	0.65539	0.0446571		Hypothetical protein
	49352	0.655182	0.0447119		LexA/Signal peptidase	O
	1041322	0.655176	0.0447119		Diadenosine 5',5'''-P1,P4-tetraphosphate phosphorylase 2	F
	1066984	0.65503	0.0447119	Ndufa9	NADH dehydrogenase 1 alpha subcomplex subunit 9	C
	1091418	0.655022	0.0447119		Phenylalanyl-tRNA synthetase	J
	1092916	0.65496	0.0447128		Hypothetical protein
	1052407	0.654669	0.0449152	Ssb1	Heat shock protein 70	O
	1050631	0.654327	0.0451142		FAD/NAD(P)-binding domain-containing protein	C
	1054939	0.654321	0.0451142		Hypothetical protein	S
	1033184	0.653624	0.0455763		Cytochrome P450 3 monooxygenase	Q
	1034182	0.653584	0.0455763		Hypothetical protein		Yes
	1050675	0.653556	0.0455763		Cytochrome p450	Q
	175704	0.652979	0.0459821		Hypothetical protein
	44517	0.652574	0.0462911		Deoxyribodipyrimidine photo-lyase
	46057	0.652417	0.0463772		NudC domain-containing protein 1	S
	1034745	0.651832	0.0467972		FMN-linked oxidoreductase	J
	1089449	0.651783	0.0467972		Protein phosphatase 5	T
	1112287	0.65177	0.0467972		Hypothetical protein	S
	1093371	0.651044	0.0474033		Peptidase C1B, bleomycin hydrolase	E
	1112555	0.650723	0.0476422		Prefoldin subunit 4	O
	1028079	0.650443	0.0478443		Guanine nucleotide-binding protein-like 3 like protein	S
	1032700	0.649804	0.0483144	Ths1	Threonyl and Alanyl tRNA synthetase	J
	1055720	0.649753	0.0483144	Ndufb9	NADH dehydrogenase 1 beta subcomplex subunit 9	C
	1062373	0.649426	0.0485624		P-loop containing nucleoside triphosphate hydrolase protein
	1092760	0.649249	0.0486714	Hsp90	Heat shock protein 90	O
	1088037	0.649079	0.0487742		Hypothetical protein
	1089357	0.648985	0.048805		Hypothetical protein
	49180	0.648902	0.0488261		Clp protease-domain-containing protein	O
	1074665	0.648765	0.04887		Inorganic phosphate transporter	P
	1086865	0.648735	0.04887		Hypothetical protein
	1082818	0.648621	0.0489201		Hypothetical protein
	1054663	0.648391	0.0490792		DnaJ subfamily C member 3	O
	176449	0.648233	0.0491648		GTP binding protein 4	S
	1036579	0.64818	0.0491648		CoA-dependent acyltransferase	I
	38388	0.648041	0.0492135		DEAD-domain-containing protein	A
	61748	0.647846	0.0492135		Hypothetical protein
	1010465	0.647811	0.0492135		P-loop containing nucleoside triphosphate hydrolase protein	Q
	1033891	0.647736	0.0492135		tRNA(Ile)-lysidine synthase	D
	1055128	0.647711	0.0492135		Tctex-1 family	N
	1055696	0.647709	0.0492135		Hypothetical protein	S
	1055985	0.647594	0.0492654		PLP-dependent transferase	E
	34904	0.647164	0.049474		Fibrillarin-like protein	A
	165102	0.647147	0.049474		Hypothetical protein	S
	1045039	0.647143	0.049474		Dynactin subunit 4	N
	1061798	0.647054	0.049474		UPF0220-domain-containing protein	S
	1081924	0.647022	0.049474		Hypothetical protein
	1088946	0.646912	0.049474	Zwf1	Glucose-6-phosphate 1-dehydrogenase (EC 1.1.1.49)	G
	1090975	0.646783	0.049474		Hypothetical protein
	1091261	0.646779	0.049474		Nudix hydrolase 20	F
	1098282	0.646776	0.049474		Hypothetical protein
	1107361	0.646749	0.049474		Hypothetical protein
	1093096	0.646444	0.049622	Bmh1/2	14-3-3 protein	I
	23994	0.646315	0.0496734		LMWPc-domain-containing protein	T
	1086202	0.646272	0.0496734		HET-domain-containing protein	S
	1113763	0.646077	0.0498015	Tim14	Mitochondrial import inner membrane translocase subunit TIM14	O
	1087951	0.645909	0.0498353	Qrc10	Cytochrome b-c1 complex subunit 10	S
	1094347	0.645816	0.0498353	Vas1	Valine-tRNA ligase	J
	48395	0.645754	0.0498353	YmeI	i-AAA protease
