# Supplementary material for: Strain Degeneration in Pleurotus ostreatus: A Genotype Dependent Oxidative Stress Process Which Triggers Oxidative Stress, Cellular Detoxifying and Cell Wall Reshaping Genes
Source: J Fungi (Basel). 2021 Oct 14;7(10):862. doi: 10.3390/jof7100862 (PMC8537115; doi:10.3390/jof7100862)
Supplement: Supplementary file 1 [file jof-07-00862-s001.zip › jof-1400654 supplementary file/Table S8_ NC genes.xlsx]

## Sheet: NC genes
	Table S8. List of P. ostreatus Negatively Correlated (NC) genes with growth rate
	Gene_id	Spearman correlation	p-value	Usual name	Description	KOG categories	Overlapping with S-DEGs
	160785	-0.885298	1.04516e-06		Taxilin super family	Z	Yes
	1088347	-0.872137	2.38705e-06	Scp2	Sterol carrier protein 2 (thiolase-like protein)	I	Yes
	1037288	-0.846326	9.54316e-06		Precursor to secretory protein Ssp120	T	Yes
	1016467	-0.842572	1.14326e-05		Hypothetical protein		Yes
	160783	-0.842525	1.14582e-05		Aquaporin-like protein
	39703	-0.840136	1.28222e-05		Hypothetical protein	J	Yes
	1102088	-0.837676	1.43704e-05		Elegans protein confirmed by transcript evidence
	1021621	-0.832763	1.79452e-05		Hypothetical protein
	1091717	-0.823141	2.71855e-05	Pdr15	Pleiotropic drug resistance abc transporter	Q	Yes
	1107060	-0.814357	3.88975e-05	Uap1	UDP-N-acetylglucosamine diphosphorylase	M	Yes
	1067663	-0.810595	4.5095e-05	Eft2	Elongation factor 2	J	Yes
	1037384	-0.809528	4.69991e-05	Wss1	Weak Suppressor of Smt3	P	Yes
	1110137	-0.806204	5.33733e-05		Hypothetical protein
	1090558	-0.790509	9.43601e-05		Hypothetical protein		Yes
	1091499	-0.783864	0.000118427		Hypothetical protein	S
	1036072	-0.763639	0.000226028		DUF89-domain-containing protein	S	Yes
	1106868	-0.757924	0.000268296	Aox	Alternative oxidase	Q	Yes
	170251	-0.752727	0.000312334		Hypothetical protein		Yes
	1077156	-0.751944	0.000319471	Nmnat	Nicotinamide/nicotinate adenyltranferase	H	Yes
	161483	-0.750227	0.000335593		WD40 repeat-like protein	A	Yes
	1095966	-0.746625	0.000371653	Ypel	Yippee-like protein	S	Yes
	1054407	-0.746358	0.000374456		GTP-binding protein RAB5	U
	1047307	-0.743202	0.000408889		Cytochrome P450	Q	Yes
	1037101	-0.739415	0.000453682	Hal4	Serine/threonine-protein kinase Hal4	T	Yes
	1046034	-0.738237	0.000468435		Hypothetical protein		Yes
	33134	-0.735894	0.000498962	Atg22	Vacuole effluxer of leucine an other aa	P	Yes
	1063808	-0.733077	0.00053785	Sfa1	S-(Hydroxylmethyl) Glutathione Dehydrogenase	Q	Yes
	1089287	-0.732663	0.000543778		Hypothetical protein		Yes
	1083438	-0.73205	0.000552651		Hypothetical protein	I	Yes
	1036817	-0.730691	0.00057276	Pgc1	Phosphatidylglycerol phospholipase C	S	Yes
	1068536	-0.730006	0.000583114		WD40 repeat-like protein	U
	1107132	-0.728164	0.00061177		Hypothetical protein		Yes
	1111429	-0.722784	0.000702253		Alginate lyase	S	Yes
	1112521	-0.722187	0.000712952	Ada2	Transcriptional adapter ADA2	K	Yes
	161278	-0.722143	0.000713755		Hypothetical protein
	1034827	-0.722003	0.000716281		Hypothetical protein		Yes
	1063131	-0.721675	0.000722238		LEC14B protein	S
	161072	-0.718955	0.000773266		Hypothetical protein		Yes
	1085484	-0.718885	0.000774615		Hypothetical protein		Yes
	34588	-0.718663	0.000778908	Ifd6	Aldo-keto reductase yakc	C	Yes
	1067181	-0.717742	0.000796961	Car1	Arginase (EC 3.5.3.1)	E	Yes
	172531	-0.70723	0.00102899		Hypothetical protein		Yes
	1113817	-0.704708	0.00109233	Aif	Apoptosis-inducing factor	S	Yes
	1099730	-0.703246	0.0011305		Hypothetical protein		Yes
	1107042	-0.701413	0.0011799	Tea1	Tip elongation aberrant protein 1 (Cell polarity protein)	S	Yes
	1090407	-0.694544	0.00138136		Metal homeostatis protein BSD2	S	Yes
	1087860	-0.694399	0.00138588		Hypothetical protein
	1110411	-0.693802	0.00140473		Hypothetical protein	S
	38832	-0.69367	0.00140891	Pdr15	Pleiotropic drug resistance abc transporter	Q	Yes
	170071	-0.693336	0.00141955		Carboxylic ester hydrolase	G	Yes
	1110655	-0.689703	0.00153982		Band 7 domain-containing protein	S	Yes
	1107781	-0.688495	0.00158163		Hypothetical protein		Yes
	23963	-0.688384	0.00158549	Tpo1	MFS polyamine transporter	S	Yes
	1061909	-0.688161	0.00159334		Isoprenoid synthase domain-containing protein	S	Yes
	1069512	-0.686531	0.0016516	Hsp9	Heat shock protein 9	S	Yes
	161258	-0.68646	0.00165417		Hypothetical protein		Yes
	1063846	-0.684736	0.00171776	Cld1	Cardiolipin-specific deacylase 1, mitochondrial	S	Yes
	60755	-0.684105	0.00174154		Eukaryotic type KH-domain (KH-domain type I)	A	Yes
	1094413	-0.682926	0.00178669	Cox5B	Cytochrome c oxidase subunit 5B	C
	1044449	-0.682591	0.00179971	Axe2C	Acetylxylan esterase like protein	S	Yes
	1008820	-0.682068	0.00182018	Tpo1	MFS polyamine transporter	S	Yes
	1068853	-0.681922	0.00182591		NAD(P)-binding protein	S	Yes
	172360	-0.680958	0.00186422		Hypothetical protein		Yes
	161214	-0.680383	0.00188742		Pre-mRNA-splicing factor CWC26	S
	1101844	-0.679865	0.00190848		Hypothetical protein
	1109874	-0.679761	0.00191272	Mep	Extracellular metalloproteinase MEP	O	Yes
	1105500	-0.679109	0.00193959	Bcs1	Putative mitochondrial chaperone Bcs1	O	Yes
	1033087	-0.677848	0.00199242	Gh5	Glycoside hydrolase family 5 protein (Putative exo-beta-1,3 glucanase)	G	Yes
	1096151	-0.676575	0.00204691		Pre-mrna-splicing factor cwc25	S
	163963	-0.674962	0.0021178		Carnitine acetyl transferase	I
	1045430	-0.673142	0.00220016	Sty46	Serine/threonine-protein kinase STY46	T	Yes
	16268	-0.67247	0.00223122	Cbm13	Carbohydrate-binding module family 13 protein	O	Yes
	1048439	-0.671945	0.00225574		Hypothetical protein
	1099597	-0.67121	0.00229043		Hypothetical protein
	1111191	-0.670001	0.00234851		Hypothetical protein		Yes
	1076728	-0.668618	0.00241636		Hypothetical protein	A
	1111659	-0.666803	0.00250791	Cog1	Conserved oligomeric Golgi complex subunit 1	I	Yes
	1043885	-0.666332	0.00253211	Qcr6	QCR6 subunit 6 of the ubiquinol cytochrome-c reductase complex		Yes
	1047797	-0.665543	0.00257311		Pirin domain-containing protein	S
	1092227	-0.663291	0.00269313		Acetyl-CoA synthetase-like protein	I	Yes
	1070273	-0.661406	0.00279708	Gh16	Glycoside hydrolase family 16 protein (Putative transglycosidase)	G	Yes
	1094975	-0.661056	0.00281677	Lacc5	Laccase 5 (Fet3 protein)	Q	Yes
	1079820	-0.658043	0.00299074		Trichothecene 3-O-acetyltransferase	H	Yes
	51211	-0.655053	0.00317204		ATP-binding ABC transporter		Yes
	1103997	-0.654219	0.00322424		Hypothetical protein		Yes
	1071089	-0.653398	0.00327624		Hypothetical protein		Yes
	169773	-0.650221	0.00348406		Hypothetical protein		Yes
	170607	-0.647722	0.003655		Hypothetical protein		Yes
	1038760	-0.64672	0.00372551	Arl1	ADP-Ribosylation factor-like
	1088569	-0.646511	0.0037403		Hypothetical protein	S
	1113875	-0.645786	0.00379217		Hypothetical protein	S	Yes
	1077328	-0.645618	0.00380425	Lacc4	Laccase 4	Q	Yes
