# Supplementary material for: Strain Degeneration in Pleurotus ostreatus: A Genotype Dependent Oxidative Stress Process Which Triggers Oxidative Stress, Cellular Detoxifying and Cell Wall Reshaping Genes
Source: J Fungi (Basel). 2021 Oct 14;7(10):862. doi: 10.3390/jof7100862 (PMC8537115; doi:10.3390/jof7100862)
Supplement: Supplementary file 1 [file jof-07-00862-s001.zip › jof-1400654 supplementary file/Table S9_KOG categories.xlsx]

## Sheet: Table S9
	Table S9: F-subpopulation shows the number of genes positively correlated (PC) with growth rate, and the number of upregulated genes (F-DEGs) included in each KOG category. S-subpopulation shows the number of genes negatively correlated (NC) with growth rate, and the number of upregulated genes (S-DEGs) included in each KOG category.
		F subpopulation		S Subpopulation
	KOG categories	PC genes	F-DEGs	NC genes	S-DEGs
	Cellular processing and signaling
	D, Cell cycle control, cell division, chromosome partitioning	4	0	0	0
	M, Cell wall/membrane/envelope biogenesis	4	1	1	1
	N, Cell motility	2	0	0	0
	O, Posttranslational modification, protein turnover, chaperones	50	11	3	17
	T, Signal transduction mechanisms	25	5	3	9
	U, Intracellular trafficking, secretion, and vesicular transport	29	6	2	6
	V, Defense mechanisms	4	1	0	3
	W, Extracellular structures	1	1	0	0
	Y, Nuclear structure	1	0	0	0
	Z, Cytoskeleton	11	0	1	1
	Information storage and processing
	A, RNA processing and modification	33	3	3	4
	B, Chromatin structure and dynamics	9	0	0	2
	J, Translation, ribosomal structure and biogenesis	59	9	2	5
	K, Transcription	31	5	1	3
	L, Replication, recombination and repair	8	0	0	4
	Metabolism
	C, Energy production and conversion	32	5	2	9
	E, Amino acid transport and metabolism	32	5	1	3
	F, Nucleotide transport and metabolism	12	0	0	2
	G, Carbohydrate transport and metabolism	16	9	4	14
	H, Coenzyme transport and metabolism	18	2	2	3
	I, Lipid transport and metabolism	13	6	4	7
	P, Inorganic ion transport and metabolism	8	3	2	6
	Q, Secondary metabolites biosynthesis, transport and catabolism	20	11	7	20
	Poorly characterized
	S, Function unknown	193	53	24	69
	TOTAL	615	136	62	188
